# Supplementary material for: Pathogenicity, phylogenomic, and comparative genomic study of Pseudomonas syringae sensu lato affecting sweet cherry in California
Source: Microbiol Spectr. 2024 Sep 3;12(10):e01324-24. doi: 10.1128/spectrum.01324-24 (PMC11448091; doi:10.1128/spectrum.01324-24)
Supplement: Supplemental data — Data S1-S5. [file spectrum.01324-24-s0003.xlsx]

## Sheet: Data S1
DATA S1: METADATA OF THE ISOLATES
Isolate	Date of Collection	Location/County	Cultivar	Tissue Type	Symptom
PS935	2023-01-24	Sycamore Ave.	Undetermined	Bark	Canker
PS945	2023-01-25	Sycamore Ave.	Undetermined	Bark	Canker
PS950	2023-02-21	San Joaquin	Undetermined	Flowers	Assymptomatic
PS951	2023-02-22	San Joaquin	Undetermined	Flowers	Assymptomatic
PS987	2023-03-13	Kern	Undetermined	Leaves	Assymptomatic
PS988	2023-03-13	Kern	Undetermined	Flowers	Assymptomatic
PS989	2023-03-14	Kern	Undetermined	Flowers	Assymptomatic
PS990	2023-03-08	Fresno	Undetermined	Flowers	Assymptomatic
PS991	2023-03-08	Fresno	Undetermined	Flowers	Assymptomatic
PS992	2023-03-08	Fresno	Undetermined	Flowers	Assymptomatic
PS993	2023-03-08	Fresno	Undetermined	Flowers	Assymptomatic
PS995	2023-03-08	Fresno	Undetermined	Flowers	Assymptomatic
PS996	2023-03-08	Fresno	Undetermined	Flowers	Assymptomatic
PS998	2023-03-08	Fresno	Undetermined	Flowers	Assymptomatic
PS1003	2023-03-29	Tulare	Royal-Hazel	Bark	Canker
PS1004	2023-03-29	Tulare	Brooks/Tulare	Bark	Canker
PS1005	2023-03-29	Tulare	Brooks/Tulare	Bark	Canker
PS1006	2023-03-29	Tulare	Brooks/Tulare	Bark	Canker
PS1008	2023-03-30	San Joaquin	Coral Champagne	Bark	Canker
PS1010	2023-03-30	San Joaquin	Coral Champagne	Bark	Canker
PS1013	2023-04-05	San Joaquin	Undetermined	Flowers	Blast
PS1014	2023-04-06	Fresno	Undetermined	Leaves	Spots
PS1028	2023-03-17	Kern	Undetermined	Bark	Canker
PS1033	2023-03-30	San Joaquin	Royal-Hazel	Flowers	Blast
PS1034	2023-03-30	San Joaquin	Royal-Hazel	Flowers	Blast
PS1035	2023-03-30	San Joaquin	Coral Champagne	Flowers	Blast
PS1036	2023-04-06	Fresno	Undetermined	Leaves	Spots
PS1037	2023-04-07	Tulare	Royal-Hazel/Lynn	Bark	Canker
PS1038	2023-04-07	Tulare	Royal-Hazel/Lynn	Bark	Canker
PS1039	2023-04-07	Tulare	Royal-Hazel/Lynn	Bark	Canker
PS1041	2023-04-11	Colusa	Undetermined	Leaves	Spots
PS1042	2023-04-12	San Joaquin	Black Pearl	Leaves	Spots
PS1043	2023-04-12	San Joaquin	Black Pearl	Leaves	Spots
PS1044	2023-04-12	San Joaquin	Black Pearl	Leaves	Spots
PS1045	2023-04-12	San Joaquin	Black Pearl	Leaves	Spots
PS1046	2023-04-12	San Joaquin	Black Pearl	Leaves	Spots
PS1047	2023-04-12	San Joaquin	Black Pearl	Leaves	Spots
PS1048	2023-04-12	San Joaquin	Black Pearl	Bark	Canker
PS1049	2023-04-12	San Joaquin	Black Pearl	Bark	Canker
PS1050	2023-04-12	San Joaquin	Black Pearl	Bark	Canker
PS1051	2023-04-12	San Joaquin	Black Pearl	Bark	Canker
PS1052	2023-04-12	San Joaquin	Black Pearl	Bark	Canker
PS1053	2023-04-12	San Joaquin	Black Pearl	Bark	Canker
PS1054	2023-04-13	Fresno	Tiago	Flowers	Blast
PS1055	2023-04-13	Fresno	Tiago	Flowers	Blast
PS1062	2023-03-30	San Joaquin	Coral Champagne	Flowers	Blast
PS1068	2023-03-30	San Joaquin	Coral Champagne	Bark	Canker
PS1071	2023-03-31	San Joaquin	Coral Champagne	Bark	Canker
PS1072	2023-04-07	Tulare	Royal-Hazel/Lynn	Bark	Canker
PS1073	2023-04-07	Tulare	Royal-Hazel/Lynn	Bark	Canker
PS1074	2023-04-07	Tulare	Royal-Hazel/Lynn	Bark	Canker
PS1076	2023-04-11	San Joaquin	Black Pearl	Bark	Canker
PS1077	2023-04-11	San Joaquin	Black Pearl	Bark	Canker
PS1078	2023-04-11	San Joaquin	Black Pearl	Bark	Canker
PS1079	2023-04-11	San Joaquin	Black Pearl	Bark	Canker
PS1082	2023-04-26	San Joaquin	Coral Champagne/Mazzard	branches	dieback/blasted
PS1083	2023-04-26	San Joaquin	Coral Champagne/Mazzard	branches	dieback/blasted
PS1084	2023-04-26	San Joaquin	Coral Champagne/Mazzard	branches	dieback/blasted
PS1085	2023-04-26	San Joaquin	Coral Champagne/Mazzard	branches	dieback/blasted
PS1086	2023-04-26	San Joaquin	Coral Champagne/Mazzard	branches	dieback/blasted
PS1087	2023-04-26	San Joaquin	Coral Champagne/Mazzard	branches	dieback/blasted
PS1089	2023-04-26	San Joaquin	Coral Champagne/Mazzard	branches	dieback/blasted
PS1090	2023-04-26	San Joaquin	Coral Champagne/Mazzard	branches	dieback/blasted
PS1091	2023-04-26	San Joaquin	Coral Champagne/Mazzard	branches	dieback/blasted
PS1093	2023-04-26	San Joaquin	Coral Champagne/Mazzard	branches	dieback/blasted
PS1094	2023-04-26	San Joaquin	Coral Champagne/Mazzard	branches	dieback/blasted
PS1095	2023-04-26	San Joaquin	Coral Champagne/Mazzard	branches	dieback/blasted
PS1098	2023-04-28	San Joaquin	Coral Champagne/Mazzard	Flowers	Blast
PS1099	2023-04-28	San Joaquin	Coral Champagne/Mazzard	Flowers	Blast
PS1103	2023-04-28	San Joaquin	Coral Champagne/Mazzard	Flowers	Blast
PS1114	2023-04-28	San Joaquin	Undetermined	Flowers	Blast
PS1130	2023-04-28	San Joaquin	Undetermined	Flowers	Blast
PS1132	2023-05-16	San Joaquin	Undetermined	Bark	Canker
PS1133	2023-05-16	San Joaquin	Undetermined	Bark	Canker
PS1134	2023-06-06	Glenn	Undetermined	Bark	Canker
PS1135	2023-06-06	Glenn	Undetermined	Bark	Canker
PS1136	2023-06-06	Glenn	Undetermined	Bark	Canker
PS1137	2023-06-06	Glenn	Undetermined	Bark	Canker
PS1146	2023-04-28	San Joaquin	Coral Champagne/Mazzard	branches	dieback/blasted
PS1147	2023-04-28	San Joaquin	Coral Champagne/Mazzard	branches	dieback/blasted
PS1148	2023-04-28	San Joaquin	Coral Champagne/Mazzard	branches	dieback/blasted
PS1150	2023-04-28	San Joaquin	Coral Champagne/Mazzard	branches	dieback/blasted
PS1155	2023-03-21	Tulare	Royal-Hazel/Lynn	Bark	Blast
PS1159	2023-03-21	Tulare	Royal-Hazel/Lynn	Leaves	Spots
PS1163	2023-03-21	Tulare	Royal-Hazel/Lynn	Flowers	Blast
PS1166	2023-07-18	Tulare	Royal-Hazel/Lynn	Bark	Canker
PS1167	2023-07-18	Tulare	Royal-Hazel/Lynn	Bark	Canker
PS1168	2023-07-18	Tulare	Royal-Hazel/Lynn	Bark	Canker
PS1169	2023-07-18	Tulare	Royal-Hazel/Lynn	Bark	Canker

## Sheet: Data S2
DATA S2: QUALITY METRICS OF THE ASSEMBLED GENOMES
Isolate	Total Contigs	Total length (bp)	Largest Contig (bp)	N50 (bp)	GC%	Estimated completeness	Estimated Contamination	Predicted Unique genes
PS935	64	6111509	551527	242296	59.92	100	0.3	5424
PS945	45	5856753	520993	355406	60.82	100	0.43	5179
PS950	156	10349399	762498	135075	57.59	100	100	9013
PS951	128	6032166	313263	78048	59.27	99.68	0.17	5390
PS987	55	5920054	657374	242622	59.38	100	0.27	5064
PS988	12	5806386	2102452	1489293	59.38	99.97	0.27	4936
PS989	34	6008885	555498	412139	58.99	100	0.27	5096
PS990	117	6010011	476418	84043	59.42	100	0.17	5304
PS991	119	5976161	291154	93927	59.4	99.68	0.17	5266
PS992	70	6100357	447188	156999	59.2	99.68	0.38	5397
PS993	117	5865792	304263	78622	59.42	100	0.17	5187
PS995	54	5918448	657374	242622	59.38	100	0.27	5062
PS996	106	5917288	349693	90738	59.4	99.68	0.17	5277
PS998	132	6057233	249133	82706	59.29	99.68	0.17	5371
PS1003	56	5911689	657374	242623	59.39	100	0.27	5062
PS1004	52	5918050	657497	7	59.38	100	0.27	5060
PS1005	57	5910704	657497	210178	59.39	100	0.27	5061
PS1006	77	6761797	436044	148918	60.67	100	1.41	5947
PS1008	17	5904825	1594456	733779	59.27	99.64	0.27	5014
PS1010	36	7438109	1258074	364752	59.66	99.93	0.93	6731
PS1013	109	5941668	332975	90717	60.18	100	0.14	5209
PS1014	78	5994770	767847	163969	60.11	100	0.17	5262
PS1020	48	4581146	538496	172584	66.45	100	0.11	4065
PS1021	49	4581707	536148	168928	66.44	100	0.11	4066
PS1022	46	4580821	538675	172584	66.45	100	0.11	4066
PS1025	50	4581102	542606	168382	66.45	100	0.11	4065
PS1028	69	5970943	442177	202210	60.2	100	0.22	5221
PS1033	111	6574507	315779	102476	59.38	99.68	0.11	5743
PS1034	105	6578616	390322	102165	59.39	99.68	0.11	5751
PS1035	54	5952601	626191	283635	59.75	99.68	1.08	5233
PS1036	76	5978943	411391	172320	60.72	100	0.6	5322
PS1037	33	6530071	979737	569671	60.9	99.68	0.8	5272
PS1038	59	6113703	815520	299308	59.19	99.68	0.27	5240
PS1039	81	5993842	339802	129501	59.37	100	0.2	5386
PS1041	52	5848591	1021522	333224	59.12	100	0.66	4914
PS1042	55	6125812	511051	308798	59.19	100	0.27	5272
PS1043	51	6123291	742781	259372	59.19	100	0.27	5268
PS1044	52	6186315	743135	203768	59.14	100	0.27	5848
PS1045	49	6029322	742765	330032	59.26	100	0.27	5183
PS1046	53	6134100	511053	203759	59.18	100	0.27	5314
PS1047	49	6132598	927966	330032	59.17	100	0.27	5268
PS1048	51	5981780	744355	242234	59.29	100	0.27	5122
PS1049	57	6128649	819778	269618	59.18	100	0.27	5269
PS1050	56	6129811	819778	195299	59.18	100	0.27	5269
PS1051	46	6132449	818985	325245	59.17	100	0.27	5268
PS1052	49	6128469	927880	330163	59.19	100	0.27	5270
PS1053	92	5874329	592399	124471	59.11	100	0.7	4959
PS1054	47	6112466	743233	290002	59.21	100	0.27	5261
PS1055	39	5895016	649086	317961	60.84	100	0.11	5209
PS1062	267	11613681	325632	89374	57.16	100	100	9890
PS1068	75	6743280	563824	155660	60.67	100	1.08	5978
PS1071	67	6741837	574229	201008	60.67	100	1.08	5981
PS1072	32	6529980	979737	569701	60.9	99.68	0.8	5845
PS1073	28	6527862	1165859	837184	60.9	99.68	0.8	5843
PS1074	51	5908590	657374	287395	59.39	100	0.27	5068
PS1076	53	5981204	442252	226391	59.29	100	0.27	5120
PS1077	47	5983666	442252	314528	59.29	100	0.27	5124
PS1078	64	6128492	927990	226404	59.18	100	0.35	5280
PS1079	48	6131356	927965	329950	59.17	100	0.27	5264
PS1082	56	6078099	833340	365212	59.23	99.68	0.27	5230
PS1083	20	5822396	1290104	453936	59.33	100	0.27	4931
PS1084	20	5821840	1289813	453936	59.33	99.97	0.27	4934
PS1085	56	6078069	833340	299607	59.23	99.68	0.27	5228
PS1086	17	5823773	982431	453936	59.33	100	0.27	4930
PS1087	17	4787119	1665789	965138	55.48	100	0.32	3952
PS1089	58	6077457	833110	299541	59.23	99.68	0.27	5231
PS1090	54	6077778	833340	299389	59.22	99.68	0.27	5230
PS1091	14	3652173	1001221	970060	41.63	99.59	0.21	2392
PS1093	58	6078154	833340	299319	59.23	99.68	0.27	5232
PS1094	54	6079209	833340	364889	59.23	99.68	0.27	5231
PS1095	23	5821885	1289734	453836	59.33	99.97	0.27	4931
PS1098	51	7105626	829423	242554	61.35	100	1.45	6274
PS1099	53	7103024	1005399	221423	61.35	100	1.45	6268
PS1103	125	10720541	1107365	159108	58.31	100	99.49	9145
PS1114	2762	7407591	1116587	272192	56.24	99.66	38.93	7492
PS1130	121	10799781	1070788	179989	58.27	100	99.49	9216
PS1132	39	5910527	786604	397678	59.24	99.62	0.47	5119
PS1133	40	5909384	786585	397527	59.24	99.62	0.47	5121
PS1134	120	5951997	343626	77569	59.32	99.68	0.17	5322
PS1135	322	10583954	224012	83577	57.52	100	100	9128
PS1136	113	5952789	343803	75929	59.32	99.68	0.17	5320
PS1137	134	5948970	311475	67660	59.32	99.68	0.17	5302
PS1146	58	6125804	928949	200530	59.19	100	0.27	5278
PS1147	54	6100532	839207	250845	59.18	100	0.6	5143
PS1148	106	11173504	1060757	254800	57.82	100	101.4	9558
PS1150	94	6121680	1070188	328133	35.02	99.43	0.29	1846
PS1151	119	5396122	425196	150512	35.45	99.43	0.72	1711
PS1152	130	5615745	472294	225353	35.44	99.43	0.72	1759
PS1153	59	5553149	759933	286558	35.23	99.43	0	1748
PS1155	71	6107590	487023	180189	60.63	100	0.94	5350
PS1159	128	6426748	540475	140200	60.28	99.68	0.11	5648
PS1163	73	6395593	631446	140508	60.3	99.68	0.11	5601
PS1166	62	5997348	643013	297220	59.27	100	0.27	5078
PS1167	61	5998084	552389	297109	59.28	100	0.27	5072
PS1168	57	5998058	553027	314717	59.28	100	0.27	5075
PS1169	57	5998637	643172	366628	59.28	100	0.27	5071

## Sheet: Data S3
DATA S3: GENOME TAXONOMY DATABASE ASSIGNED TAXONOMIC CLASIFFICATIONS
User Genome	Classification	FastANI Reference	FastANI Reference Radius	FastANI Taxonomy	FastANI ANI	FastANI Alignment Fraction	Closest Placement Reference	Closest Placement Taxonomy	Closest Placement ANI	Closest Placement Alignment Fraction	Classification Method	Note	Other Related References	MSA AA Percent	RED Value	Warnings
PS1003SPAdes.Assembly	d__Bacteria;p__Proteobacteria;c__Gammaproteobacteria;o__Pseudomonadales;f__Pseudomonadaceae;g__Pseudomonas_E;s__Pseudomonas_E syringae_M	GCF_009176725.1	95.0874	d__Bacteria;p__Proteobacteria;c__Gammaproteobacteria;o__Pseudomonadales;f__Pseudomonadaceae;g__Pseudomonas_E;s__Pseudomonas_E syringae_M	98.67	0.93	GCF_009176725.1	d__Bacteria;p__Proteobacteria;c__Gammaproteobacteria;o__Pseudomonadales;f__Pseudomonadaceae;g__Pseudomonas_E;s__Pseudomonas_E syringae_M	98.67	0.93	taxonomic classification defined by topology and ANI	topological placement and ANI have congruent species assignments	GCF_000507185.2, s__Pseudomonas_E syri...	97.86	-	-
PS1004SPAdes.Assembly	d__Bacteria;p__Proteobacteria;c__Gammaproteobacteria;o__Pseudomonadales;f__Pseudomonadaceae;g__Pseudomonas_E;s__Pseudomonas_E syringae_M	GCF_009176725.1	95.0874	d__Bacteria;p__Proteobacteria;c__Gammaproteobacteria;o__Pseudomonadales;f__Pseudomonadaceae;g__Pseudomonas_E;s__Pseudomonas_E syringae_M	98.68	0.93	GCF_009176725.1	d__Bacteria;p__Proteobacteria;c__Gammaproteobacteria;o__Pseudomonadales;f__Pseudomonadaceae;g__Pseudomonas_E;s__Pseudomonas_E syringae_M	98.68	0.93	taxonomic classification defined by topology and ANI	topological placement and ANI have congruent species assignments	GCF_000507185.2, s__Pseudomonas_E syri...	97.86	-	-
PS1005SPAdes.Assembly	d__Bacteria;p__Proteobacteria;c__Gammaproteobacteria;o__Pseudomonadales;f__Pseudomonadaceae;g__Pseudomonas_E;s__Pseudomonas_E syringae_M	GCF_009176725.1	95.0874	d__Bacteria;p__Proteobacteria;c__Gammaproteobacteria;o__Pseudomonadales;f__Pseudomonadaceae;g__Pseudomonas_E;s__Pseudomonas_E syringae_M	98.65	0.93	GCF_009176725.1	d__Bacteria;p__Proteobacteria;c__Gammaproteobacteria;o__Pseudomonadales;f__Pseudomonadaceae;g__Pseudomonas_E;s__Pseudomonas_E syringae_M	98.65	0.93	taxonomic classification defined by topology and ANI	topological placement and ANI have congruent species assignments	GCF_000507185.2, s__Pseudomonas_E syri...	97.86	-	-
PS1006SPAdes.Assembly	d__Bacteria;p__Proteobacteria;c__Gammaproteobacteria;o__Pseudomonadales;f__Pseudomonadaceae;g__Pseudomonas_E;s__Pseudomonas_E sp002843605	GCF_002843605.1	95	d__Bacteria;p__Proteobacteria;c__Gammaproteobacteria;o__Pseudomonadales;f__Pseudomonadaceae;g__Pseudomonas_E;s__Pseudomonas_E sp002843605	97.39	0.89	GCF_002843605.1	d__Bacteria;p__Proteobacteria;c__Gammaproteobacteria;o__Pseudomonadales;f__Pseudomonadaceae;g__Pseudomonas_E;s__Pseudomonas_E sp002843605	97.39	0.89	taxonomic classification defined by topology and ANI	topological placement and ANI have congruent species assignments	GCF_003097075.1, s__Pseudomonas_E sp00...	97.02	-	-
PS1008SPAdes.Assembly	d__Bacteria;p__Proteobacteria;c__Gammaproteobacteria;o__Pseudomonadales;f__Pseudomonadaceae;g__Pseudomonas_E;s__Pseudomonas_E cerasi	GCF_900074915.1	95	d__Bacteria;p__Proteobacteria;c__Gammaproteobacteria;o__Pseudomonadales;f__Pseudomonadaceae;g__Pseudomonas_E;s__Pseudomonas_E cerasi	98.52	0.89	GCF_900074915.1	d__Bacteria;p__Proteobacteria;c__Gammaproteobacteria;o__Pseudomonadales;f__Pseudomonadaceae;g__Pseudomonas_E;s__Pseudomonas_E cerasi	98.52	0.89	taxonomic classification defined by topology and ANI	topological placement and ANI have congruent species assignments	GCF_000507185.2, s__Pseudomonas_E syri...	97.84	-	-
PS1010SPAdes.Assembly	d__Bacteria;p__Proteobacteria;c__Gammaproteobacteria;o__Pseudomonadales;f__Pseudomonadaceae;g__Pseudomonas_E;s__	-	-	-	-	-	-	-	-	-	ANI	-	GCF_001698815.1, s__Pseudomonas_E syri...	97.86	0.972555	-
PS1013SPAdes.Assembly	d__Bacteria;p__Proteobacteria;c__Gammaproteobacteria;o__Pseudomonadales;f__Pseudomonadaceae;g__Pseudomonas_E;s__Pseudomonas_E carnis	GCF_902329575.1	95	d__Bacteria;p__Proteobacteria;c__Gammaproteobacteria;o__Pseudomonadales;f__Pseudomonadaceae;g__Pseudomonas_E;s__Pseudomonas_E carnis	95.64	0.87	-	-	-	-	ANI	topological placement and ANI have incongruent species assignments	GCF_902329575.1, s__Pseudomonas_E carn...	97	-	-
PS1014SPAdes.Assembly	d__Bacteria;p__Proteobacteria;c__Gammaproteobacteria;o__Pseudomonadales;f__Pseudomonadaceae;g__Pseudomonas_E;s__Pseudomonas_E carnis	GCF_902329575.1	95	d__Bacteria;p__Proteobacteria;c__Gammaproteobacteria;o__Pseudomonadales;f__Pseudomonadaceae;g__Pseudomonas_E;s__Pseudomonas_E carnis	95.66	0.87	-	-	-	-	ANI	topological placement and ANI have incongruent species assignments	GCF_902329575.1, s__Pseudomonas_E carn...	96.98	-	-
PS1020SPAdes.Assembly	d__Bacteria;p__Proteobacteria;c__Gammaproteobacteria;o__Xanthomonadales;f__Xanthomonadaceae;g__Stenotrophomonas;s__Stenotrophomonas geniculata	GCF_001431625.1	95	d__Bacteria;p__Proteobacteria;c__Gammaproteobacteria;o__Xanthomonadales;f__Xanthomonadaceae;g__Stenotrophomonas;s__Stenotrophomonas geniculata	97.98	0.86	GCF_001431625.1	d__Bacteria;p__Proteobacteria;c__Gammaproteobacteria;o__Xanthomonadales;f__Xanthomonadaceae;g__Stenotrophomonas;s__Stenotrophomonas geniculata	97.98	0.86	taxonomic classification defined by topology and ANI	topological placement and ANI have congruent species assignments	GCF_003970865.1, s__Stenotrophomonas m...	98.45	-	-
PS1021SPAdes.Assembly	d__Bacteria;p__Proteobacteria;c__Gammaproteobacteria;o__Xanthomonadales;f__Xanthomonadaceae;g__Stenotrophomonas;s__Stenotrophomonas geniculata	GCF_001431625.1	95	d__Bacteria;p__Proteobacteria;c__Gammaproteobacteria;o__Xanthomonadales;f__Xanthomonadaceae;g__Stenotrophomonas;s__Stenotrophomonas geniculata	97.94	0.86	GCF_001431625.1	d__Bacteria;p__Proteobacteria;c__Gammaproteobacteria;o__Xanthomonadales;f__Xanthomonadaceae;g__Stenotrophomonas;s__Stenotrophomonas geniculata	97.94	0.86	taxonomic classification defined by topology and ANI	topological placement and ANI have congruent species assignments	GCF_003970865.1, s__Stenotrophomonas m...	98.45	-	-
PS1022SPAdes.Assembly	d__Bacteria;p__Proteobacteria;c__Gammaproteobacteria;o__Xanthomonadales;f__Xanthomonadaceae;g__Stenotrophomonas;s__Stenotrophomonas geniculata	GCF_001431625.1	95	d__Bacteria;p__Proteobacteria;c__Gammaproteobacteria;o__Xanthomonadales;f__Xanthomonadaceae;g__Stenotrophomonas;s__Stenotrophomonas geniculata	97.92	0.86	GCF_001431625.1	d__Bacteria;p__Proteobacteria;c__Gammaproteobacteria;o__Xanthomonadales;f__Xanthomonadaceae;g__Stenotrophomonas;s__Stenotrophomonas geniculata	97.92	0.86	taxonomic classification defined by topology and ANI	topological placement and ANI have congruent species assignments	GCF_003970865.1, s__Stenotrophomonas m...	98.45	-	-
PS1025SPAdes.Assembly	d__Bacteria;p__Proteobacteria;c__Gammaproteobacteria;o__Xanthomonadales;f__Xanthomonadaceae;g__Stenotrophomonas;s__Stenotrophomonas geniculata	GCF_001431625.1	95	d__Bacteria;p__Proteobacteria;c__Gammaproteobacteria;o__Xanthomonadales;f__Xanthomonadaceae;g__Stenotrophomonas;s__Stenotrophomonas geniculata	97.93	0.86	GCF_001431625.1	d__Bacteria;p__Proteobacteria;c__Gammaproteobacteria;o__Xanthomonadales;f__Xanthomonadaceae;g__Stenotrophomonas;s__Stenotrophomonas geniculata	97.93	0.86	taxonomic classification defined by topology and ANI	topological placement and ANI have congruent species assignments	GCF_003970865.1, s__Stenotrophomonas m...	98.45	-	-
PS1028SPAdes.Assembly	d__Bacteria;p__Proteobacteria;c__Gammaproteobacteria;o__Pseudomonadales;f__Pseudomonadaceae;g__Pseudomonas_E;s__Pseudomonas_E carnis	GCF_902329575.1	95	d__Bacteria;p__Proteobacteria;c__Gammaproteobacteria;o__Pseudomonadales;f__Pseudomonadaceae;g__Pseudomonas_E;s__Pseudomonas_E carnis	95.71	0.87	-	-	-	-	ANI	topological placement and ANI have incongruent species assignments	GCF_902329575.1, s__Pseudomonas_E carn...	97	-	-
PS1033SPAdes.Assembly	d__Bacteria;p__Proteobacteria;c__Gammaproteobacteria;o__Pseudomonadales;f__Pseudomonadaceae;g__Pseudomonas_E;s__Pseudomonas_E sp000282515	GCF_000282515.1	95	d__Bacteria;p__Proteobacteria;c__Gammaproteobacteria;o__Pseudomonadales;f__Pseudomonadaceae;g__Pseudomonas_E;s__Pseudomonas_E sp000282515	98.26	0.89	GCF_000282515.1	d__Bacteria;p__Proteobacteria;c__Gammaproteobacteria;o__Pseudomonadales;f__Pseudomonadaceae;g__Pseudomonas_E;s__Pseudomonas_E sp000282515	98.26	0.89	taxonomic classification defined by topology and ANI	topological placement and ANI have congruent species assignments	GCF_001269815.1, s__Pseudomonas_E sp00...	97.9	-	-
PS1034SPAdes.Assembly	d__Bacteria;p__Proteobacteria;c__Gammaproteobacteria;o__Pseudomonadales;f__Pseudomonadaceae;g__Pseudomonas_E;s__Pseudomonas_E sp000282515	GCF_000282515.1	95	d__Bacteria;p__Proteobacteria;c__Gammaproteobacteria;o__Pseudomonadales;f__Pseudomonadaceae;g__Pseudomonas_E;s__Pseudomonas_E sp000282515	98.25	0.89	GCF_000282515.1	d__Bacteria;p__Proteobacteria;c__Gammaproteobacteria;o__Pseudomonadales;f__Pseudomonadaceae;g__Pseudomonas_E;s__Pseudomonas_E sp000282515	98.25	0.89	taxonomic classification defined by topology and ANI	topological placement and ANI have congruent species assignments	GCF_001269815.1, s__Pseudomonas_E sp00...	97.9	-	-
PS1035SPAdes.Assembly	d__Bacteria;p__Proteobacteria;c__Gammaproteobacteria;o__Pseudomonadales;f__Pseudomonadaceae;g__Pseudomonas_E;s__Pseudomonas_E sp900583165	GCF_900583165.1	95	d__Bacteria;p__Proteobacteria;c__Gammaproteobacteria;o__Pseudomonadales;f__Pseudomonadaceae;g__Pseudomonas_E;s__Pseudomonas_E sp900583165	98.93	0.93	GCF_900583165.1	d__Bacteria;p__Proteobacteria;c__Gammaproteobacteria;o__Pseudomonadales;f__Pseudomonadaceae;g__Pseudomonas_E;s__Pseudomonas_E sp900583165	98.93	0.93	taxonomic classification defined by topology and ANI	topological placement and ANI have congruent species assignments	GCF_902706175.1, s__Pseudomonas_E sp90...	97.84	-	-
PS1036SPAdes.Assembly	d__Bacteria;p__Proteobacteria;c__Gammaproteobacteria;o__Pseudomonadales;f__Pseudomonadaceae;g__Pseudomonas_E;s__Pseudomonas_E fluorescens_BA	GCF_003626995.1	95	d__Bacteria;p__Proteobacteria;c__Gammaproteobacteria;o__Pseudomonadales;f__Pseudomonadaceae;g__Pseudomonas_E;s__Pseudomonas_E fluorescens_BA	98.6	0.91	GCF_003626995.1	d__Bacteria;p__Proteobacteria;c__Gammaproteobacteria;o__Pseudomonadales;f__Pseudomonadaceae;g__Pseudomonas_E;s__Pseudomonas_E fluorescens_BA	98.6	0.91	taxonomic classification defined by topology and ANI	topological placement and ANI have congruent species assignments	GCF_012985465.1, s__Pseudomonas_E sp01...	96.15	-	-
PS1037SPAdes.Assembly	d__Bacteria;p__Proteobacteria;c__Gammaproteobacteria;o__Pseudomonadales;f__Pseudomonadaceae;g__Pseudomonas_E;s__	-	-	-	-	-	-	-	-	-	taxonomic classification defined by topology and ANI	-	GCF_003131185.1, s__Pseudomonas_E ovat...	96.23	0.99649	Genome not assigned to closest species as it falls outside its pre-defined ANI radius
PS1038SPAdes.Assembly	d__Bacteria;p__Proteobacteria;c__Gammaproteobacteria;o__Pseudomonadales;f__Pseudomonadaceae;g__Pseudomonas_E;s__Pseudomonas_E syringae_M	GCF_009176725.1	95.0874	d__Bacteria;p__Proteobacteria;c__Gammaproteobacteria;o__Pseudomonadales;f__Pseudomonadaceae;g__Pseudomonas_E;s__Pseudomonas_E syringae_M	98.82	0.93	GCF_009176725.1	d__Bacteria;p__Proteobacteria;c__Gammaproteobacteria;o__Pseudomonadales;f__Pseudomonadaceae;g__Pseudomonas_E;s__Pseudomonas_E syringae_M	98.82	0.93	taxonomic classification defined by topology and ANI	topological placement and ANI have congruent species assignments	GCF_000507185.2, s__Pseudomonas_E syri...	98.69	-	-
PS1039SPAdes.Assembly	d__Bacteria;p__Proteobacteria;c__Gammaproteobacteria;o__Pseudomonadales;f__Pseudomonadaceae;g__Pseudomonas_E;s__Pseudomonas_E viridiflava	GCF_001642795.1	95	d__Bacteria;p__Proteobacteria;c__Gammaproteobacteria;o__Pseudomonadales;f__Pseudomonadaceae;g__Pseudomonas_E;s__Pseudomonas_E viridiflava	97.28	0.91	GCF_001642795.1	d__Bacteria;p__Proteobacteria;c__Gammaproteobacteria;o__Pseudomonadales;f__Pseudomonadaceae;g__Pseudomonas_E;s__Pseudomonas_E viridiflava	97.28	0.91	taxonomic classification defined by topology and ANI	topological placement and ANI have congruent species assignments	GCF_002723575.1, s__Pseudomonas_E viri...	97.6	-	-
PS1041SPAdes.Assembly	d__Bacteria;p__Proteobacteria;c__Gammaproteobacteria;o__Pseudomonadales;f__Pseudomonadaceae;g__Pseudomonas_E;s__Pseudomonas_E syringae	GCF_000507185.2	95.0874	d__Bacteria;p__Proteobacteria;c__Gammaproteobacteria;o__Pseudomonadales;f__Pseudomonadaceae;g__Pseudomonas_E;s__Pseudomonas_E syringae	98.07	0.93	GCF_000507185.2	d__Bacteria;p__Proteobacteria;c__Gammaproteobacteria;o__Pseudomonadales;f__Pseudomonadaceae;g__Pseudomonas_E;s__Pseudomonas_E syringae	98.07	0.93	taxonomic classification defined by topology and ANI	topological placement and ANI have congruent species assignments	GCF_009176725.1, s__Pseudomonas_E syri...	97.84	-	-
PS1042SPAdes.Assembly	d__Bacteria;p__Proteobacteria;c__Gammaproteobacteria;o__Pseudomonadales;f__Pseudomonadaceae;g__Pseudomonas_E;s__Pseudomonas_E syringae_M	GCF_009176725.1	95.0874	d__Bacteria;p__Proteobacteria;c__Gammaproteobacteria;o__Pseudomonadales;f__Pseudomonadaceae;g__Pseudomonas_E;s__Pseudomonas_E syringae_M	98.7	0.91	GCF_009176725.1	d__Bacteria;p__Proteobacteria;c__Gammaproteobacteria;o__Pseudomonadales;f__Pseudomonadaceae;g__Pseudomonas_E;s__Pseudomonas_E syringae_M	98.7	0.91	taxonomic classification defined by topology and ANI	topological placement and ANI have congruent species assignments	GCF_000507185.2, s__Pseudomonas_E syri...	98.67	-	-
PS1043SPAdes.Assembly	d__Bacteria;p__Proteobacteria;c__Gammaproteobacteria;o__Pseudomonadales;f__Pseudomonadaceae;g__Pseudomonas_E;s__Pseudomonas_E syringae_M	GCF_009176725.1	95.0874	d__Bacteria;p__Proteobacteria;c__Gammaproteobacteria;o__Pseudomonadales;f__Pseudomonadaceae;g__Pseudomonas_E;s__Pseudomonas_E syringae_M	98.71	0.91	GCF_009176725.1	d__Bacteria;p__Proteobacteria;c__Gammaproteobacteria;o__Pseudomonadales;f__Pseudomonadaceae;g__Pseudomonas_E;s__Pseudomonas_E syringae_M	98.71	0.91	taxonomic classification defined by topology and ANI	topological placement and ANI have congruent species assignments	GCF_000507185.2, s__Pseudomonas_E syri...	98.67	-	-
PS1044SPAdes.Assembly	d__Bacteria;p__Proteobacteria;c__Gammaproteobacteria;o__Pseudomonadales;f__Pseudomonadaceae;g__Pseudomonas_E;s__Pseudomonas_E syringae_M	GCF_009176725.1	95.0874	d__Bacteria;p__Proteobacteria;c__Gammaproteobacteria;o__Pseudomonadales;f__Pseudomonadaceae;g__Pseudomonas_E;s__Pseudomonas_E syringae_M	98.7	0.91	GCF_009176725.1	d__Bacteria;p__Proteobacteria;c__Gammaproteobacteria;o__Pseudomonadales;f__Pseudomonadaceae;g__Pseudomonas_E;s__Pseudomonas_E syringae_M	98.7	0.91	taxonomic classification defined by topology and ANI	topological placement and ANI have congruent species assignments	GCF_000507185.2, s__Pseudomonas_E syri...	98.67	-	-
PS1045SPAdes.Assembly	d__Bacteria;p__Proteobacteria;c__Gammaproteobacteria;o__Pseudomonadales;f__Pseudomonadaceae;g__Pseudomonas_E;s__Pseudomonas_E syringae_M	GCF_009176725.1	95.0874	d__Bacteria;p__Proteobacteria;c__Gammaproteobacteria;o__Pseudomonadales;f__Pseudomonadaceae;g__Pseudomonas_E;s__Pseudomonas_E syringae_M	98.74	0.92	GCF_009176725.1	d__Bacteria;p__Proteobacteria;c__Gammaproteobacteria;o__Pseudomonadales;f__Pseudomonadaceae;g__Pseudomonas_E;s__Pseudomonas_E syringae_M	98.74	0.92	taxonomic classification defined by topology and ANI	topological placement and ANI have congruent species assignments	GCF_000507185.2, s__Pseudomonas_E syri...	98.67	-	-
PS1046SPAdes.Assembly	d__Bacteria;p__Proteobacteria;c__Gammaproteobacteria;o__Pseudomonadales;f__Pseudomonadaceae;g__Pseudomonas_E;s__Pseudomonas_E syringae_M	GCF_009176725.1	95.0874	d__Bacteria;p__Proteobacteria;c__Gammaproteobacteria;o__Pseudomonadales;f__Pseudomonadaceae;g__Pseudomonas_E;s__Pseudomonas_E syringae_M	98.69	0.91	GCF_009176725.1	d__Bacteria;p__Proteobacteria;c__Gammaproteobacteria;o__Pseudomonadales;f__Pseudomonadaceae;g__Pseudomonas_E;s__Pseudomonas_E syringae_M	98.69	0.91	taxonomic classification defined by topology and ANI	topological placement and ANI have congruent species assignments	GCF_000507185.2, s__Pseudomonas_E syri...	98.67	-	-
PS1047SPAdes.Assembly	d__Bacteria;p__Proteobacteria;c__Gammaproteobacteria;o__Pseudomonadales;f__Pseudomonadaceae;g__Pseudomonas_E;s__Pseudomonas_E syringae_M	GCF_009176725.1	95.0874	d__Bacteria;p__Proteobacteria;c__Gammaproteobacteria;o__Pseudomonadales;f__Pseudomonadaceae;g__Pseudomonas_E;s__Pseudomonas_E syringae_M	98.73	0.91	GCF_009176725.1	d__Bacteria;p__Proteobacteria;c__Gammaproteobacteria;o__Pseudomonadales;f__Pseudomonadaceae;g__Pseudomonas_E;s__Pseudomonas_E syringae_M	98.73	0.91	taxonomic classification defined by topology and ANI	topological placement and ANI have congruent species assignments	GCF_000507185.2, s__Pseudomonas_E syri...	98.67	-	-
PS1048SPAdes.Assembly	d__Bacteria;p__Proteobacteria;c__Gammaproteobacteria;o__Pseudomonadales;f__Pseudomonadaceae;g__Pseudomonas_E;s__Pseudomonas_E syringae_M	GCF_009176725.1	95.0874	d__Bacteria;p__Proteobacteria;c__Gammaproteobacteria;o__Pseudomonadales;f__Pseudomonadaceae;g__Pseudomonas_E;s__Pseudomonas_E syringae_M	98.71	0.93	GCF_009176725.1	d__Bacteria;p__Proteobacteria;c__Gammaproteobacteria;o__Pseudomonadales;f__Pseudomonadaceae;g__Pseudomonas_E;s__Pseudomonas_E syringae_M	98.71	0.93	taxonomic classification defined by topology and ANI	topological placement and ANI have congruent species assignments	GCF_000507185.2, s__Pseudomonas_E syri...	98.67	-	-
PS1049SPAdes.Assembly	d__Bacteria;p__Proteobacteria;c__Gammaproteobacteria;o__Pseudomonadales;f__Pseudomonadaceae;g__Pseudomonas_E;s__Pseudomonas_E syringae_M	GCF_009176725.1	95.0874	d__Bacteria;p__Proteobacteria;c__Gammaproteobacteria;o__Pseudomonadales;f__Pseudomonadaceae;g__Pseudomonas_E;s__Pseudomonas_E syringae_M	98.73	0.9	GCF_009176725.1	d__Bacteria;p__Proteobacteria;c__Gammaproteobacteria;o__Pseudomonadales;f__Pseudomonadaceae;g__Pseudomonas_E;s__Pseudomonas_E syringae_M	98.73	0.9	taxonomic classification defined by topology and ANI	topological placement and ANI have congruent species assignments	GCF_000507185.2, s__Pseudomonas_E syri...	98.67	-	-
PS1050SPAdes.Assembly	d__Bacteria;p__Proteobacteria;c__Gammaproteobacteria;o__Pseudomonadales;f__Pseudomonadaceae;g__Pseudomonas_E;s__Pseudomonas_E syringae_M	GCF_009176725.1	95.0874	d__Bacteria;p__Proteobacteria;c__Gammaproteobacteria;o__Pseudomonadales;f__Pseudomonadaceae;g__Pseudomonas_E;s__Pseudomonas_E syringae_M	98.73	0.9	GCF_009176725.1	d__Bacteria;p__Proteobacteria;c__Gammaproteobacteria;o__Pseudomonadales;f__Pseudomonadaceae;g__Pseudomonas_E;s__Pseudomonas_E syringae_M	98.73	0.9	taxonomic classification defined by topology and ANI	topological placement and ANI have congruent species assignments	GCF_000507185.2, s__Pseudomonas_E syri...	98.67	-	-
PS1051SPAdes.Assembly	d__Bacteria;p__Proteobacteria;c__Gammaproteobacteria;o__Pseudomonadales;f__Pseudomonadaceae;g__Pseudomonas_E;s__Pseudomonas_E syringae_M	GCF_009176725.1	95.0874	d__Bacteria;p__Proteobacteria;c__Gammaproteobacteria;o__Pseudomonadales;f__Pseudomonadaceae;g__Pseudomonas_E;s__Pseudomonas_E syringae_M	98.71	0.91	GCF_009176725.1	d__Bacteria;p__Proteobacteria;c__Gammaproteobacteria;o__Pseudomonadales;f__Pseudomonadaceae;g__Pseudomonas_E;s__Pseudomonas_E syringae_M	98.71	0.91	taxonomic classification defined by topology and ANI	topological placement and ANI have congruent species assignments	GCF_000507185.2, s__Pseudomonas_E syri...	98.67	-	-
PS1052SPAdes.Assembly	d__Bacteria;p__Proteobacteria;c__Gammaproteobacteria;o__Pseudomonadales;f__Pseudomonadaceae;g__Pseudomonas_E;s__Pseudomonas_E syringae_M	GCF_009176725.1	95.0874	d__Bacteria;p__Proteobacteria;c__Gammaproteobacteria;o__Pseudomonadales;f__Pseudomonadaceae;g__Pseudomonas_E;s__Pseudomonas_E syringae_M	98.75	0.91	GCF_009176725.1	d__Bacteria;p__Proteobacteria;c__Gammaproteobacteria;o__Pseudomonadales;f__Pseudomonadaceae;g__Pseudomonas_E;s__Pseudomonas_E syringae_M	98.75	0.91	taxonomic classification defined by topology and ANI	topological placement and ANI have congruent species assignments	GCF_000507185.2, s__Pseudomonas_E syri...	98.67	-	-
PS1053SPAdes.Assembly	d__Bacteria;p__Proteobacteria;c__Gammaproteobacteria;o__Pseudomonadales;f__Pseudomonadaceae;g__Pseudomonas_E;s__Pseudomonas_E syringae	GCF_000507185.2	95.0874	d__Bacteria;p__Proteobacteria;c__Gammaproteobacteria;o__Pseudomonadales;f__Pseudomonadaceae;g__Pseudomonas_E;s__Pseudomonas_E syringae	98.15	0.92	GCF_000507185.2	d__Bacteria;p__Proteobacteria;c__Gammaproteobacteria;o__Pseudomonadales;f__Pseudomonadaceae;g__Pseudomonas_E;s__Pseudomonas_E syringae	98.15	0.92	taxonomic classification defined by topology and ANI	topological placement and ANI have congruent species assignments	GCF_009176725.1, s__Pseudomonas_E syri...	98.67	-	-
PS1054SPAdes.Assembly	d__Bacteria;p__Proteobacteria;c__Gammaproteobacteria;o__Pseudomonadales;f__Pseudomonadaceae;g__Pseudomonas_E;s__Pseudomonas_E syringae_M	GCF_009176725.1	95.0874	d__Bacteria;p__Proteobacteria;c__Gammaproteobacteria;o__Pseudomonadales;f__Pseudomonadaceae;g__Pseudomonas_E;s__Pseudomonas_E syringae_M	98.72	0.91	GCF_009176725.1	d__Bacteria;p__Proteobacteria;c__Gammaproteobacteria;o__Pseudomonadales;f__Pseudomonadaceae;g__Pseudomonas_E;s__Pseudomonas_E syringae_M	98.72	0.91	taxonomic classification defined by topology and ANI	topological placement and ANI have congruent species assignments	GCF_000507185.2, s__Pseudomonas_E syri...	98.67	-	-
PS1055SPAdes.Assembly	d__Bacteria;p__Proteobacteria;c__Gammaproteobacteria;o__Pseudomonadales;f__Pseudomonadaceae;g__Pseudomonas_E;s__	-	-	-	-	-	GCF_003851685.1	d__Bacteria;p__Proteobacteria;c__Gammaproteobacteria;o__Pseudomonadales;f__Pseudomonadaceae;g__Pseudomonas_E;s__Pseudomonas_E sp003851685	94.46	0.89	taxonomic classification defined by topology and ANI	-	GCF_003852235.1, s__Pseudomonas_E sp00...	97.04	0.998914	Genome not assigned to closest species as it falls outside its pre-defined ANI radius
PS1068SPAdes.Assembly	d__Bacteria;p__Proteobacteria;c__Gammaproteobacteria;o__Pseudomonadales;f__Pseudomonadaceae;g__Pseudomonas_E;s__Pseudomonas_E sp002843605	GCF_002843605.1	95	d__Bacteria;p__Proteobacteria;c__Gammaproteobacteria;o__Pseudomonadales;f__Pseudomonadaceae;g__Pseudomonas_E;s__Pseudomonas_E sp002843605	97.39	0.9	GCF_002843605.1	d__Bacteria;p__Proteobacteria;c__Gammaproteobacteria;o__Pseudomonadales;f__Pseudomonadaceae;g__Pseudomonas_E;s__Pseudomonas_E sp002843605	97.39	0.9	taxonomic classification defined by topology and ANI	topological placement and ANI have congruent species assignments	GCF_003097075.1, s__Pseudomonas_E sp00...	97.78	-	-
PS1071SPAdes.Assembly	d__Bacteria;p__Proteobacteria;c__Gammaproteobacteria;o__Pseudomonadales;f__Pseudomonadaceae;g__Pseudomonas_E;s__Pseudomonas_E sp002843605	GCF_002843605.1	95	d__Bacteria;p__Proteobacteria;c__Gammaproteobacteria;o__Pseudomonadales;f__Pseudomonadaceae;g__Pseudomonas_E;s__Pseudomonas_E sp002843605	97.4	0.9	GCF_002843605.1	d__Bacteria;p__Proteobacteria;c__Gammaproteobacteria;o__Pseudomonadales;f__Pseudomonadaceae;g__Pseudomonas_E;s__Pseudomonas_E sp002843605	97.4	0.9	taxonomic classification defined by topology and ANI	topological placement and ANI have congruent species assignments	GCF_003097075.1, s__Pseudomonas_E sp00...	97.78	-	-
PS1072SPAdes.Assembly	d__Bacteria;p__Proteobacteria;c__Gammaproteobacteria;o__Pseudomonadales;f__Pseudomonadaceae;g__Pseudomonas_E;s__	-	-	-	-	-	-	-	-	-	taxonomic classification defined by topology and ANI	-	GCF_003131185.1, s__Pseudomonas_E ovat...	96.23	0.99649	Genome not assigned to closest species as it falls outside its pre-defined ANI radius
PS1073SPAdes.Assembly	d__Bacteria;p__Proteobacteria;c__Gammaproteobacteria;o__Pseudomonadales;f__Pseudomonadaceae;g__Pseudomonas_E;s__	-	-	-	-	-	-	-	-	-	taxonomic classification defined by topology and ANI	-	GCF_003131185.1, s__Pseudomonas_E ovat...	96.23	0.99649	Genome not assigned to closest species as it falls outside its pre-defined ANI radius
PS1074SPAdes.Assembly	d__Bacteria;p__Proteobacteria;c__Gammaproteobacteria;o__Pseudomonadales;f__Pseudomonadaceae;g__Pseudomonas_E;s__Pseudomonas_E syringae_M	GCF_009176725.1	95.0874	d__Bacteria;p__Proteobacteria;c__Gammaproteobacteria;o__Pseudomonadales;f__Pseudomonadaceae;g__Pseudomonas_E;s__Pseudomonas_E syringae_M	98.67	0.94	GCF_009176725.1	d__Bacteria;p__Proteobacteria;c__Gammaproteobacteria;o__Pseudomonadales;f__Pseudomonadaceae;g__Pseudomonas_E;s__Pseudomonas_E syringae_M	98.67	0.94	taxonomic classification defined by topology and ANI	topological placement and ANI have congruent species assignments	GCF_000507185.2, s__Pseudomonas_E syri...	97.86	-	-
PS1076SPAdes.Assembly	d__Bacteria;p__Proteobacteria;c__Gammaproteobacteria;o__Pseudomonadales;f__Pseudomonadaceae;g__Pseudomonas_E;s__Pseudomonas_E syringae_M	GCF_009176725.1	95.0874	d__Bacteria;p__Proteobacteria;c__Gammaproteobacteria;o__Pseudomonadales;f__Pseudomonadaceae;g__Pseudomonas_E;s__Pseudomonas_E syringae_M	98.71	0.93	GCF_009176725.1	d__Bacteria;p__Proteobacteria;c__Gammaproteobacteria;o__Pseudomonadales;f__Pseudomonadaceae;g__Pseudomonas_E;s__Pseudomonas_E syringae_M	98.71	0.93	taxonomic classification defined by topology and ANI	topological placement and ANI have congruent species assignments	GCF_000507185.2, s__Pseudomonas_E syri...	98.67	-	-
PS1077SPAdes.Assembly	d__Bacteria;p__Proteobacteria;c__Gammaproteobacteria;o__Pseudomonadales;f__Pseudomonadaceae;g__Pseudomonas_E;s__Pseudomonas_E syringae_M	GCF_009176725.1	95.0874	d__Bacteria;p__Proteobacteria;c__Gammaproteobacteria;o__Pseudomonadales;f__Pseudomonadaceae;g__Pseudomonas_E;s__Pseudomonas_E syringae_M	98.7	0.93	GCF_009176725.1	d__Bacteria;p__Proteobacteria;c__Gammaproteobacteria;o__Pseudomonadales;f__Pseudomonadaceae;g__Pseudomonas_E;s__Pseudomonas_E syringae_M	98.7	0.93	taxonomic classification defined by topology and ANI	topological placement and ANI have congruent species assignments	GCF_000507185.2, s__Pseudomonas_E syri...	98.67	-	-
PS1078SPAdes.Assembly	d__Bacteria;p__Proteobacteria;c__Gammaproteobacteria;o__Pseudomonadales;f__Pseudomonadaceae;g__Pseudomonas_E;s__Pseudomonas_E syringae_M	GCF_009176725.1	95.0874	d__Bacteria;p__Proteobacteria;c__Gammaproteobacteria;o__Pseudomonadales;f__Pseudomonadaceae;g__Pseudomonas_E;s__Pseudomonas_E syringae_M	98.75	0.9	GCF_009176725.1	d__Bacteria;p__Proteobacteria;c__Gammaproteobacteria;o__Pseudomonadales;f__Pseudomonadaceae;g__Pseudomonas_E;s__Pseudomonas_E syringae_M	98.75	0.9	taxonomic classification defined by topology and ANI	topological placement and ANI have congruent species assignments	GCF_000507185.2, s__Pseudomonas_E syri...	98.67	-	-
PS1079SPAdes.Assembly	d__Bacteria;p__Proteobacteria;c__Gammaproteobacteria;o__Pseudomonadales;f__Pseudomonadaceae;g__Pseudomonas_E;s__Pseudomonas_E syringae_M	GCF_009176725.1	95.0874	d__Bacteria;p__Proteobacteria;c__Gammaproteobacteria;o__Pseudomonadales;f__Pseudomonadaceae;g__Pseudomonas_E;s__Pseudomonas_E syringae_M	98.75	0.91	GCF_009176725.1	d__Bacteria;p__Proteobacteria;c__Gammaproteobacteria;o__Pseudomonadales;f__Pseudomonadaceae;g__Pseudomonas_E;s__Pseudomonas_E syringae_M	98.75	0.91	taxonomic classification defined by topology and ANI	topological placement and ANI have congruent species assignments	GCF_000507185.2, s__Pseudomonas_E syri...	98.67	-	-
PS1082SPAdes.Assembly	d__Bacteria;p__Proteobacteria;c__Gammaproteobacteria;o__Pseudomonadales;f__Pseudomonadaceae;g__Pseudomonas_E;s__Pseudomonas_E syringae_M	GCF_009176725.1	95.0874	d__Bacteria;p__Proteobacteria;c__Gammaproteobacteria;o__Pseudomonadales;f__Pseudomonadaceae;g__Pseudomonas_E;s__Pseudomonas_E syringae_M	98.83	0.93	GCF_009176725.1	d__Bacteria;p__Proteobacteria;c__Gammaproteobacteria;o__Pseudomonadales;f__Pseudomonadaceae;g__Pseudomonas_E;s__Pseudomonas_E syringae_M	98.83	0.93	taxonomic classification defined by topology and ANI	topological placement and ANI have congruent species assignments	GCF_000507185.2, s__Pseudomonas_E syri...	98.69	-	-
PS1083SPAdes.Assembly	d__Bacteria;p__Proteobacteria;c__Gammaproteobacteria;o__Pseudomonadales;f__Pseudomonadaceae;g__Pseudomonas_E;s__Pseudomonas_E cerasi	GCF_900074915.1	95	d__Bacteria;p__Proteobacteria;c__Gammaproteobacteria;o__Pseudomonadales;f__Pseudomonadaceae;g__Pseudomonas_E;s__Pseudomonas_E cerasi	98.61	0.89	GCF_900074915.1	d__Bacteria;p__Proteobacteria;c__Gammaproteobacteria;o__Pseudomonadales;f__Pseudomonadaceae;g__Pseudomonas_E;s__Pseudomonas_E cerasi	98.61	0.89	taxonomic classification defined by topology and ANI	topological placement and ANI have congruent species assignments	GCF_000507185.2, s__Pseudomonas_E syri...	97.84	-	-
PS1084SPAdes.Assembly	d__Bacteria;p__Proteobacteria;c__Gammaproteobacteria;o__Pseudomonadales;f__Pseudomonadaceae;g__Pseudomonas_E;s__Pseudomonas_E cerasi	GCF_900074915.1	95	d__Bacteria;p__Proteobacteria;c__Gammaproteobacteria;o__Pseudomonadales;f__Pseudomonadaceae;g__Pseudomonas_E;s__Pseudomonas_E cerasi	98.58	0.89	GCF_900074915.1	d__Bacteria;p__Proteobacteria;c__Gammaproteobacteria;o__Pseudomonadales;f__Pseudomonadaceae;g__Pseudomonas_E;s__Pseudomonas_E cerasi	98.58	0.89	taxonomic classification defined by topology and ANI	topological placement and ANI have congruent species assignments	GCF_000507185.2, s__Pseudomonas_E syri...	97.84	-	-
PS1085SPAdes.Assembly	d__Bacteria;p__Proteobacteria;c__Gammaproteobacteria;o__Pseudomonadales;f__Pseudomonadaceae;g__Pseudomonas_E;s__Pseudomonas_E syringae_M	GCF_009176725.1	95.0874	d__Bacteria;p__Proteobacteria;c__Gammaproteobacteria;o__Pseudomonadales;f__Pseudomonadaceae;g__Pseudomonas_E;s__Pseudomonas_E syringae_M	98.83	0.93	GCF_009176725.1	d__Bacteria;p__Proteobacteria;c__Gammaproteobacteria;o__Pseudomonadales;f__Pseudomonadaceae;g__Pseudomonas_E;s__Pseudomonas_E syringae_M	98.83	0.93	taxonomic classification defined by topology and ANI	topological placement and ANI have congruent species assignments	GCF_000507185.2, s__Pseudomonas_E syri...	98.69	-	-
PS1086SPAdes.Assembly	d__Bacteria;p__Proteobacteria;c__Gammaproteobacteria;o__Pseudomonadales;f__Pseudomonadaceae;g__Pseudomonas_E;s__Pseudomonas_E cerasi	GCF_900074915.1	95	d__Bacteria;p__Proteobacteria;c__Gammaproteobacteria;o__Pseudomonadales;f__Pseudomonadaceae;g__Pseudomonas_E;s__Pseudomonas_E cerasi	98.59	0.89	GCF_900074915.1	d__Bacteria;p__Proteobacteria;c__Gammaproteobacteria;o__Pseudomonadales;f__Pseudomonadaceae;g__Pseudomonas_E;s__Pseudomonas_E cerasi	98.59	0.89	taxonomic classification defined by topology and ANI	topological placement and ANI have congruent species assignments	GCF_000507185.2, s__Pseudomonas_E syri...	97.84	-	-
PS1087SPAdes.Assembly	d__Bacteria;p__Proteobacteria;c__Gammaproteobacteria;o__Enterobacterales;f__Enterobacteriaceae;g__Erwinia;s__Erwinia persicina	GCF_001571305.1	95	d__Bacteria;p__Proteobacteria;c__Gammaproteobacteria;o__Enterobacterales;f__Enterobacteriaceae;g__Erwinia;s__Erwinia persicina	99.37	0.95	GCF_001571305.1	d__Bacteria;p__Proteobacteria;c__Gammaproteobacteria;o__Enterobacterales;f__Enterobacteriaceae;g__Erwinia;s__Erwinia persicina	99.37	0.95	taxonomic classification defined by topology and ANI	topological placement and ANI have congruent species assignments	GCF_012271765.1, s__Erwinia rhapontici...	97.56	-	-
PS1089SPAdes.Assembly	d__Bacteria;p__Proteobacteria;c__Gammaproteobacteria;o__Pseudomonadales;f__Pseudomonadaceae;g__Pseudomonas_E;s__Pseudomonas_E syringae_M	GCF_009176725.1	95.0874	d__Bacteria;p__Proteobacteria;c__Gammaproteobacteria;o__Pseudomonadales;f__Pseudomonadaceae;g__Pseudomonas_E;s__Pseudomonas_E syringae_M	98.84	0.93	GCF_009176725.1	d__Bacteria;p__Proteobacteria;c__Gammaproteobacteria;o__Pseudomonadales;f__Pseudomonadaceae;g__Pseudomonas_E;s__Pseudomonas_E syringae_M	98.84	0.93	taxonomic classification defined by topology and ANI	topological placement and ANI have congruent species assignments	GCF_000507185.2, s__Pseudomonas_E syri...	98.69	-	-
PS1090SPAdes.Assembly	d__Bacteria;p__Proteobacteria;c__Gammaproteobacteria;o__Pseudomonadales;f__Pseudomonadaceae;g__Pseudomonas_E;s__Pseudomonas_E syringae_M	GCF_009176725.1	95.0874	d__Bacteria;p__Proteobacteria;c__Gammaproteobacteria;o__Pseudomonadales;f__Pseudomonadaceae;g__Pseudomonas_E;s__Pseudomonas_E syringae_M	98.84	0.93	GCF_009176725.1	d__Bacteria;p__Proteobacteria;c__Gammaproteobacteria;o__Pseudomonadales;f__Pseudomonadaceae;g__Pseudomonas_E;s__Pseudomonas_E syringae_M	98.84	0.93	taxonomic classification defined by topology and ANI	topological placement and ANI have congruent species assignments	GCF_000507185.2, s__Pseudomonas_E syri...	98.69	-	-
PS1091SPAdes.Assembly	d__Bacteria;p__Firmicutes;c__Bacilli;o__Bacillales;f__Bacillaceae;g__Bacillus;s__Bacillus safensis	GCF_000691165.1	95	d__Bacteria;p__Firmicutes;c__Bacilli;o__Bacillales;f__Bacillaceae;g__Bacillus;s__Bacillus safensis	98.69	0.96	GCF_000691165.1	d__Bacteria;p__Firmicutes;c__Bacilli;o__Bacillales;f__Bacillaceae;g__Bacillus;s__Bacillus safensis	98.69	0.96	taxonomic classification defined by topology and ANI	topological placement and ANI have congruent species assignments	GCF_001307105.1, s__Bacillus australim...	96.88	-	-
PS1093SPAdes.Assembly	d__Bacteria;p__Proteobacteria;c__Gammaproteobacteria;o__Pseudomonadales;f__Pseudomonadaceae;g__Pseudomonas_E;s__Pseudomonas_E syringae_M	GCF_009176725.1	95.0874	d__Bacteria;p__Proteobacteria;c__Gammaproteobacteria;o__Pseudomonadales;f__Pseudomonadaceae;g__Pseudomonas_E;s__Pseudomonas_E syringae_M	98.83	0.93	GCF_009176725.1	d__Bacteria;p__Proteobacteria;c__Gammaproteobacteria;o__Pseudomonadales;f__Pseudomonadaceae;g__Pseudomonas_E;s__Pseudomonas_E syringae_M	98.83	0.93	taxonomic classification defined by topology and ANI	topological placement and ANI have congruent species assignments	GCF_000507185.2, s__Pseudomonas_E syri...	98.69	-	-
PS1094SPAdes.Assembly	d__Bacteria;p__Proteobacteria;c__Gammaproteobacteria;o__Pseudomonadales;f__Pseudomonadaceae;g__Pseudomonas_E;s__Pseudomonas_E syringae_M	GCF_009176725.1	95.0874	d__Bacteria;p__Proteobacteria;c__Gammaproteobacteria;o__Pseudomonadales;f__Pseudomonadaceae;g__Pseudomonas_E;s__Pseudomonas_E syringae_M	98.83	0.93	GCF_009176725.1	d__Bacteria;p__Proteobacteria;c__Gammaproteobacteria;o__Pseudomonadales;f__Pseudomonadaceae;g__Pseudomonas_E;s__Pseudomonas_E syringae_M	98.83	0.93	taxonomic classification defined by topology and ANI	topological placement and ANI have congruent species assignments	GCF_000507185.2, s__Pseudomonas_E syri...	98.69	-	-
PS1095SPAdes.Assembly	d__Bacteria;p__Proteobacteria;c__Gammaproteobacteria;o__Pseudomonadales;f__Pseudomonadaceae;g__Pseudomonas_E;s__Pseudomonas_E cerasi	GCF_900074915.1	95	d__Bacteria;p__Proteobacteria;c__Gammaproteobacteria;o__Pseudomonadales;f__Pseudomonadaceae;g__Pseudomonas_E;s__Pseudomonas_E cerasi	98.59	0.9	GCF_900074915.1	d__Bacteria;p__Proteobacteria;c__Gammaproteobacteria;o__Pseudomonadales;f__Pseudomonadaceae;g__Pseudomonas_E;s__Pseudomonas_E cerasi	98.59	0.9	taxonomic classification defined by topology and ANI	topological placement and ANI have congruent species assignments	GCF_000507185.2, s__Pseudomonas_E syri...	97.84	-	-
PS1098SPAdes.Assembly	d__Bacteria;p__Proteobacteria;c__Gammaproteobacteria;o__Pseudomonadales;f__Pseudomonadaceae;g__Pseudomonas_E;s__Pseudomonas_E sp003013355	GCF_003612935.1	95	d__Bacteria;p__Proteobacteria;c__Gammaproteobacteria;o__Pseudomonadales;f__Pseudomonadaceae;g__Pseudomonas_E;s__Pseudomonas_E sp003013355	98.59	0.93	GCF_003612935.1	d__Bacteria;p__Proteobacteria;c__Gammaproteobacteria;o__Pseudomonadales;f__Pseudomonadaceae;g__Pseudomonas_E;s__Pseudomonas_E sp003013355	98.59	0.93	taxonomic classification defined by topology and ANI	topological placement and ANI have congruent species assignments	GCF_900580675.1, s__Pseudomonas_E sp90...	96.94	-	-
PS1099SPAdes.Assembly	d__Bacteria;p__Proteobacteria;c__Gammaproteobacteria;o__Pseudomonadales;f__Pseudomonadaceae;g__Pseudomonas_E;s__Pseudomonas_E sp003013355	GCF_003612935.1	95	d__Bacteria;p__Proteobacteria;c__Gammaproteobacteria;o__Pseudomonadales;f__Pseudomonadaceae;g__Pseudomonas_E;s__Pseudomonas_E sp003013355	98.58	0.93	GCF_003612935.1	d__Bacteria;p__Proteobacteria;c__Gammaproteobacteria;o__Pseudomonadales;f__Pseudomonadaceae;g__Pseudomonas_E;s__Pseudomonas_E sp003013355	98.58	0.93	taxonomic classification defined by topology and ANI	topological placement and ANI have congruent species assignments	GCF_900580675.1, s__Pseudomonas_E sp90...	96.94	-	-
PS1114SPAdes.Assembly-deleted-1696540431792	d__Bacteria;p__Proteobacteria;c__Gammaproteobacteria;o__Enterobacterales;f__Enterobacteriaceae;g__Erwinia;s__Erwinia rhapontici	GCF_012271765.1	95	d__Bacteria;p__Proteobacteria;c__Gammaproteobacteria;o__Enterobacterales;f__Enterobacteriaceae;g__Erwinia;s__Erwinia rhapontici	96.49	0.91	GCF_012271765.1	d__Bacteria;p__Proteobacteria;c__Gammaproteobacteria;o__Enterobacterales;f__Enterobacteriaceae;g__Erwinia;s__Erwinia rhapontici	96.49	0.91	taxonomic classification defined by topology and ANI	topological placement and ANI have congruent species assignments	GCF_009738185.1, s__Erwinia sp00973818...	63.59	-	Genome has more than 35.0% of markers with multiple hits
PS1132SPAdes.Assembly	d__Bacteria;p__Proteobacteria;c__Gammaproteobacteria;o__Pseudomonadales;f__Pseudomonadaceae;g__Pseudomonas_E;s__Pseudomonas_E syringae	GCF_000507185.2	95.0874	d__Bacteria;p__Proteobacteria;c__Gammaproteobacteria;o__Pseudomonadales;f__Pseudomonadaceae;g__Pseudomonas_E;s__Pseudomonas_E syringae	96.32	0.89	GCF_000507185.2	d__Bacteria;p__Proteobacteria;c__Gammaproteobacteria;o__Pseudomonadales;f__Pseudomonadaceae;g__Pseudomonas_E;s__Pseudomonas_E syringae	96.32	0.89	taxonomic classification defined by topology and ANI	topological placement and ANI have congruent species assignments	GCF_009176725.1, s__Pseudomonas_E syri...	96.19	-	-
PS1133SPAdes.Assembly	d__Bacteria;p__Proteobacteria;c__Gammaproteobacteria;o__Pseudomonadales;f__Pseudomonadaceae;g__Pseudomonas_E;s__Pseudomonas_E syringae	GCF_000507185.2	95.0874	d__Bacteria;p__Proteobacteria;c__Gammaproteobacteria;o__Pseudomonadales;f__Pseudomonadaceae;g__Pseudomonas_E;s__Pseudomonas_E syringae	96.35	0.89	GCF_000507185.2	d__Bacteria;p__Proteobacteria;c__Gammaproteobacteria;o__Pseudomonadales;f__Pseudomonadaceae;g__Pseudomonas_E;s__Pseudomonas_E syringae	96.35	0.89	taxonomic classification defined by topology and ANI	topological placement and ANI have congruent species assignments	GCF_009176725.1, s__Pseudomonas_E syri...	96.19	-	-
PS1134SPAdes.Assembly	d__Bacteria;p__Proteobacteria;c__Gammaproteobacteria;o__Pseudomonadales;f__Pseudomonadaceae;g__Pseudomonas_E;s__Pseudomonas_E viridiflava	GCF_001642795.1	95	d__Bacteria;p__Proteobacteria;c__Gammaproteobacteria;o__Pseudomonadales;f__Pseudomonadaceae;g__Pseudomonas_E;s__Pseudomonas_E viridiflava	97.06	0.91	GCF_001642795.1	d__Bacteria;p__Proteobacteria;c__Gammaproteobacteria;o__Pseudomonadales;f__Pseudomonadaceae;g__Pseudomonas_E;s__Pseudomonas_E viridiflava	97.06	0.91	taxonomic classification defined by topology and ANI	topological placement and ANI have congruent species assignments	GCF_002723575.1, s__Pseudomonas_E viri...	97.6	-	-
PS1136SPAdes.Assembly	d__Bacteria;p__Proteobacteria;c__Gammaproteobacteria;o__Pseudomonadales;f__Pseudomonadaceae;g__Pseudomonas_E;s__Pseudomonas_E viridiflava	GCF_001642795.1	95	d__Bacteria;p__Proteobacteria;c__Gammaproteobacteria;o__Pseudomonadales;f__Pseudomonadaceae;g__Pseudomonas_E;s__Pseudomonas_E viridiflava	97.05	0.91	GCF_001642795.1	d__Bacteria;p__Proteobacteria;c__Gammaproteobacteria;o__Pseudomonadales;f__Pseudomonadaceae;g__Pseudomonas_E;s__Pseudomonas_E viridiflava	97.05	0.91	taxonomic classification defined by topology and ANI	topological placement and ANI have congruent species assignments	GCF_002723575.1, s__Pseudomonas_E viri...	97.6	-	-
PS1137SPAdes.Assembly	d__Bacteria;p__Proteobacteria;c__Gammaproteobacteria;o__Pseudomonadales;f__Pseudomonadaceae;g__Pseudomonas_E;s__Pseudomonas_E viridiflava	GCF_001642795.1	95	d__Bacteria;p__Proteobacteria;c__Gammaproteobacteria;o__Pseudomonadales;f__Pseudomonadaceae;g__Pseudomonas_E;s__Pseudomonas_E viridiflava	97.06	0.91	GCF_001642795.1	d__Bacteria;p__Proteobacteria;c__Gammaproteobacteria;o__Pseudomonadales;f__Pseudomonadaceae;g__Pseudomonas_E;s__Pseudomonas_E viridiflava	97.06	0.91	taxonomic classification defined by topology and ANI	topological placement and ANI have congruent species assignments	GCF_002723575.1, s__Pseudomonas_E viri...	97.6	-	-
PS1146SPAdes.Assembly	d__Bacteria;p__Proteobacteria;c__Gammaproteobacteria;o__Pseudomonadales;f__Pseudomonadaceae;g__Pseudomonas_E;s__Pseudomonas_E syringae_M	GCF_009176725.1	95.0874	d__Bacteria;p__Proteobacteria;c__Gammaproteobacteria;o__Pseudomonadales;f__Pseudomonadaceae;g__Pseudomonas_E;s__Pseudomonas_E syringae_M	98.72	0.91	GCF_009176725.1	d__Bacteria;p__Proteobacteria;c__Gammaproteobacteria;o__Pseudomonadales;f__Pseudomonadaceae;g__Pseudomonas_E;s__Pseudomonas_E syringae_M	98.72	0.91	taxonomic classification defined by topology and ANI	topological placement and ANI have congruent species assignments	GCF_000507185.2, s__Pseudomonas_E syri...	98.67	-	-
PS1147SPAdes.Assembly	d__Bacteria;p__Proteobacteria;c__Gammaproteobacteria;o__Pseudomonadales;f__Pseudomonadaceae;g__Pseudomonas_E;s__Pseudomonas_E syringae_M	GCF_009176725.1	95.0874	d__Bacteria;p__Proteobacteria;c__Gammaproteobacteria;o__Pseudomonadales;f__Pseudomonadaceae;g__Pseudomonas_E;s__Pseudomonas_E syringae_M	98.71	0.91	GCF_009176725.1	d__Bacteria;p__Proteobacteria;c__Gammaproteobacteria;o__Pseudomonadales;f__Pseudomonadaceae;g__Pseudomonas_E;s__Pseudomonas_E syringae_M	98.71	0.91	taxonomic classification defined by topology and ANI	topological placement and ANI have congruent species assignments	GCF_000507185.2, s__Pseudomonas_E syri...	98.69	-	-
PS1150SPAdes.Assembly	d__Bacteria;p__Firmicutes;c__Bacilli;o__Bacillales;f__Bacillaceae_G;g__Bacillus_A;s__Bacillus_A mycoides	GCF_000832605.1	95	d__Bacteria;p__Firmicutes;c__Bacilli;o__Bacillales;f__Bacillaceae_G;g__Bacillus_A;s__Bacillus_A mycoides	97.84	0.88	GCF_000832605.1	d__Bacteria;p__Firmicutes;c__Bacilli;o__Bacillales;f__Bacillaceae_G;g__Bacillus_A;s__Bacillus_A mycoides	97.84	0.88	taxonomic classification defined by topology and ANI	topological placement and ANI have congruent species assignments	GCF_000291295.1, s__Bacillus_A cereus_...	91.11	-	-
PS1151SPAdes.Assembly	d__Bacteria;p__Firmicutes;c__Bacilli;o__Bacillales;f__Bacillaceae_G;g__Bacillus_A;s__Bacillus_A pseudomycoides	GCF_000161455.1	95	d__Bacteria;p__Firmicutes;c__Bacilli;o__Bacillales;f__Bacillaceae_G;g__Bacillus_A;s__Bacillus_A pseudomycoides	95.98	0.85	GCF_000161455.1	d__Bacteria;p__Firmicutes;c__Bacilli;o__Bacillales;f__Bacillaceae_G;g__Bacillus_A;s__Bacillus_A pseudomycoides	95.98	0.85	taxonomic classification defined by topology and ANI	topological placement and ANI have congruent species assignments	GCF_002559665.1, s__Bacillus_A cereus_...	91.92	-	-
PS1152SPAdes.Assembly	d__Bacteria;p__Firmicutes;c__Bacilli;o__Bacillales;f__Bacillaceae_G;g__Bacillus_A;s__Bacillus_A pseudomycoides	GCF_000161455.1	95	d__Bacteria;p__Firmicutes;c__Bacilli;o__Bacillales;f__Bacillaceae_G;g__Bacillus_A;s__Bacillus_A pseudomycoides	98.18	0.91	GCF_000161455.1	d__Bacteria;p__Firmicutes;c__Bacilli;o__Bacillales;f__Bacillaceae_G;g__Bacillus_A;s__Bacillus_A pseudomycoides	98.18	0.91	taxonomic classification defined by topology and ANI	topological placement and ANI have congruent species assignments	GCF_002559665.1, s__Bacillus_A cereus_...	91.09	-	-
PS1153SPAdes.Assembly	d__Bacteria;p__Firmicutes;c__Bacilli;o__Bacillales;f__Bacillaceae_G;g__Bacillus_A;s__Bacillus_A mycoides	GCF_000832605.1	95	d__Bacteria;p__Firmicutes;c__Bacilli;o__Bacillales;f__Bacillaceae_G;g__Bacillus_A;s__Bacillus_A mycoides	98.88	0.91	GCF_000832605.1	d__Bacteria;p__Firmicutes;c__Bacilli;o__Bacillales;f__Bacillaceae_G;g__Bacillus_A;s__Bacillus_A mycoides	98.88	0.91	taxonomic classification defined by topology and ANI	topological placement and ANI have congruent species assignments	GCF_000291295.1, s__Bacillus_A cereus_...	91.92	-	-
PS1155SPAdes.Assembly	d__Bacteria;p__Proteobacteria;c__Gammaproteobacteria;o__Pseudomonadales;f__Pseudomonadaceae;g__Pseudomonas_E;s__Pseudomonas_E fluorescens_BA	GCF_003626995.1	95	d__Bacteria;p__Proteobacteria;c__Gammaproteobacteria;o__Pseudomonadales;f__Pseudomonadaceae;g__Pseudomonas_E;s__Pseudomonas_E fluorescens_BA	99.13	0.92	GCF_003626995.1	d__Bacteria;p__Proteobacteria;c__Gammaproteobacteria;o__Pseudomonadales;f__Pseudomonadaceae;g__Pseudomonas_E;s__Pseudomonas_E fluorescens_BA	99.13	0.92	taxonomic classification defined by topology and ANI	topological placement and ANI have congruent species assignments	GCF_012985465.1, s__Pseudomonas_E sp01...	96.13	-	-
PS1159SPAdes.Assembly	d__Bacteria;p__Proteobacteria;c__Gammaproteobacteria;o__Pseudomonadales;f__Pseudomonadaceae;g__Pseudomonas_E;s__Pseudomonas_E proteolytica	GCF_007858275.1	95	d__Bacteria;p__Proteobacteria;c__Gammaproteobacteria;o__Pseudomonadales;f__Pseudomonadaceae;g__Pseudomonas_E;s__Pseudomonas_E proteolytica	98.33	0.86	GCF_007858275.1	d__Bacteria;p__Proteobacteria;c__Gammaproteobacteria;o__Pseudomonadales;f__Pseudomonadaceae;g__Pseudomonas_E;s__Pseudomonas_E proteolytica	98.33	0.86	taxonomic classification defined by topology and ANI	topological placement and ANI have congruent species assignments	GCF_012985665.1, s__Pseudomonas_E sp01...	97	-	-
PS1163SPAdes.Assembly	d__Bacteria;p__Proteobacteria;c__Gammaproteobacteria;o__Pseudomonadales;f__Pseudomonadaceae;g__Pseudomonas_E;s__Pseudomonas_E proteolytica	GCF_007858275.1	95	d__Bacteria;p__Proteobacteria;c__Gammaproteobacteria;o__Pseudomonadales;f__Pseudomonadaceae;g__Pseudomonas_E;s__Pseudomonas_E proteolytica	98.37	0.86	GCF_007858275.1	d__Bacteria;p__Proteobacteria;c__Gammaproteobacteria;o__Pseudomonadales;f__Pseudomonadaceae;g__Pseudomonas_E;s__Pseudomonas_E proteolytica	98.37	0.86	taxonomic classification defined by topology and ANI	topological placement and ANI have congruent species assignments	GCF_012985665.1, s__Pseudomonas_E sp01...	97	-	-
PS1166SPAdes.Assembly	d__Bacteria;p__Proteobacteria;c__Gammaproteobacteria;o__Pseudomonadales;f__Pseudomonadaceae;g__Pseudomonas_E;s__Pseudomonas_E syringae_M	GCF_009176725.1	95.0874	d__Bacteria;p__Proteobacteria;c__Gammaproteobacteria;o__Pseudomonadales;f__Pseudomonadaceae;g__Pseudomonas_E;s__Pseudomonas_E syringae_M	98.66	0.92	GCF_009176725.1	d__Bacteria;p__Proteobacteria;c__Gammaproteobacteria;o__Pseudomonadales;f__Pseudomonadaceae;g__Pseudomonas_E;s__Pseudomonas_E syringae_M	98.66	0.92	taxonomic classification defined by topology and ANI	topological placement and ANI have congruent species assignments	GCF_000507185.2, s__Pseudomonas_E syri...	98.73	-	-
PS1167SPAdes.Assembly	d__Bacteria;p__Proteobacteria;c__Gammaproteobacteria;o__Pseudomonadales;f__Pseudomonadaceae;g__Pseudomonas_E;s__Pseudomonas_E syringae_M	GCF_009176725.1	95.0874	d__Bacteria;p__Proteobacteria;c__Gammaproteobacteria;o__Pseudomonadales;f__Pseudomonadaceae;g__Pseudomonas_E;s__Pseudomonas_E syringae_M	98.62	0.92	GCF_009176725.1	d__Bacteria;p__Proteobacteria;c__Gammaproteobacteria;o__Pseudomonadales;f__Pseudomonadaceae;g__Pseudomonas_E;s__Pseudomonas_E syringae_M	98.62	0.92	taxonomic classification defined by topology and ANI	topological placement and ANI have congruent species assignments	GCF_000507185.2, s__Pseudomonas_E syri...	98.73	-	-
PS1168SPAdes.Assembly	d__Bacteria;p__Proteobacteria;c__Gammaproteobacteria;o__Pseudomonadales;f__Pseudomonadaceae;g__Pseudomonas_E;s__Pseudomonas_E syringae_M	GCF_009176725.1	95.0874	d__Bacteria;p__Proteobacteria;c__Gammaproteobacteria;o__Pseudomonadales;f__Pseudomonadaceae;g__Pseudomonas_E;s__Pseudomonas_E syringae_M	98.62	0.92	GCF_009176725.1	d__Bacteria;p__Proteobacteria;c__Gammaproteobacteria;o__Pseudomonadales;f__Pseudomonadaceae;g__Pseudomonas_E;s__Pseudomonas_E syringae_M	98.62	0.92	taxonomic classification defined by topology and ANI	topological placement and ANI have congruent species assignments	GCF_000507185.2, s__Pseudomonas_E syri...	98.73	-	-
PS1169SPAdes.Assembly	d__Bacteria;p__Proteobacteria;c__Gammaproteobacteria;o__Pseudomonadales;f__Pseudomonadaceae;g__Pseudomonas_E;s__Pseudomonas_E syringae_M	GCF_009176725.1	95.0874	d__Bacteria;p__Proteobacteria;c__Gammaproteobacteria;o__Pseudomonadales;f__Pseudomonadaceae;g__Pseudomonas_E;s__Pseudomonas_E syringae_M	98.65	0.92	GCF_009176725.1	d__Bacteria;p__Proteobacteria;c__Gammaproteobacteria;o__Pseudomonadales;f__Pseudomonadaceae;g__Pseudomonas_E;s__Pseudomonas_E syringae_M	98.65	0.92	taxonomic classification defined by topology and ANI	topological placement and ANI have congruent species assignments	GCF_000507185.2, s__Pseudomonas_E syri...	98.73	-	-
PS935SPAdes.Assembly	d__Bacteria;p__Proteobacteria;c__Gammaproteobacteria;o__Pseudomonadales;f__Pseudomonadaceae;g__Pseudomonas_E;s__Pseudomonas_E koreensis_C	GCF_001605965.1	95	d__Bacteria;p__Proteobacteria;c__Gammaproteobacteria;o__Pseudomonadales;f__Pseudomonadaceae;g__Pseudomonas_E;s__Pseudomonas_E koreensis_C	95.71	0.89	GCF_001605965.1	d__Bacteria;p__Proteobacteria;c__Gammaproteobacteria;o__Pseudomonadales;f__Pseudomonadaceae;g__Pseudomonas_E;s__Pseudomonas_E koreensis_C	95.71	0.89	taxonomic classification defined by topology and ANI	topological placement and ANI have congruent species assignments	GCF_005233515.1, s__Pseudomonas_E sp00...	97.88	-	-
PS945SPAdes.Assembly	d__Bacteria;p__Proteobacteria;c__Gammaproteobacteria;o__Pseudomonadales;f__Pseudomonadaceae;g__Pseudomonas_E;s__	-	-	-	-	-	GCF_003851685.1	d__Bacteria;p__Proteobacteria;c__Gammaproteobacteria;o__Pseudomonadales;f__Pseudomonadaceae;g__Pseudomonas_E;s__Pseudomonas_E sp003851685	94.47	0.9	taxonomic classification defined by topology and ANI	-	GCF_003852235.1, s__Pseudomonas_E sp00...	97.06	0.998579	Genome not assigned to closest species as it falls outside its pre-defined ANI radius
PS951SPAdes.Assembly	d__Bacteria;p__Proteobacteria;c__Gammaproteobacteria;o__Pseudomonadales;f__Pseudomonadaceae;g__Pseudomonas_E;s__Pseudomonas_E viridiflava	GCF_001642795.1	95	d__Bacteria;p__Proteobacteria;c__Gammaproteobacteria;o__Pseudomonadales;f__Pseudomonadaceae;g__Pseudomonas_E;s__Pseudomonas_E viridiflava	98.2	0.93	GCF_001642795.1	d__Bacteria;p__Proteobacteria;c__Gammaproteobacteria;o__Pseudomonadales;f__Pseudomonadaceae;g__Pseudomonas_E;s__Pseudomonas_E viridiflava	98.2	0.93	taxonomic classification defined by topology and ANI	topological placement and ANI have congruent species assignments	GCF_002723575.1, s__Pseudomonas_E viri...	97.6	-	-
PS987SPAdes.Assembly	d__Bacteria;p__Proteobacteria;c__Gammaproteobacteria;o__Pseudomonadales;f__Pseudomonadaceae;g__Pseudomonas_E;s__Pseudomonas_E syringae_M	GCF_009176725.1	95.0874	d__Bacteria;p__Proteobacteria;c__Gammaproteobacteria;o__Pseudomonadales;f__Pseudomonadaceae;g__Pseudomonas_E;s__Pseudomonas_E syringae_M	98.7	0.93	GCF_009176725.1	d__Bacteria;p__Proteobacteria;c__Gammaproteobacteria;o__Pseudomonadales;f__Pseudomonadaceae;g__Pseudomonas_E;s__Pseudomonas_E syringae_M	98.7	0.93	taxonomic classification defined by topology and ANI	topological placement and ANI have congruent species assignments	GCF_000507185.2, s__Pseudomonas_E syri...	97.86	-	-
PS988SPAdes.Assembly	d__Bacteria;p__Proteobacteria;c__Gammaproteobacteria;o__Pseudomonadales;f__Pseudomonadaceae;g__Pseudomonas_E;s__Pseudomonas_E cerasi	GCF_900074915.1	95	d__Bacteria;p__Proteobacteria;c__Gammaproteobacteria;o__Pseudomonadales;f__Pseudomonadaceae;g__Pseudomonas_E;s__Pseudomonas_E cerasi	98.65	0.9	GCF_900074915.1	d__Bacteria;p__Proteobacteria;c__Gammaproteobacteria;o__Pseudomonadales;f__Pseudomonadaceae;g__Pseudomonas_E;s__Pseudomonas_E cerasi	98.65	0.9	taxonomic classification defined by topology and ANI	topological placement and ANI have congruent species assignments	GCF_000507185.2, s__Pseudomonas_E syri...	97.84	-	-
PS989SPAdes.Assembly	d__Bacteria;p__Proteobacteria;c__Gammaproteobacteria;o__Pseudomonadales;f__Pseudomonadaceae;g__Pseudomonas_E;s__Pseudomonas_E syringae	GCF_000507185.2	95.0874	d__Bacteria;p__Proteobacteria;c__Gammaproteobacteria;o__Pseudomonadales;f__Pseudomonadaceae;g__Pseudomonas_E;s__Pseudomonas_E syringae	98.08	0.92	GCF_000507185.2	d__Bacteria;p__Proteobacteria;c__Gammaproteobacteria;o__Pseudomonadales;f__Pseudomonadaceae;g__Pseudomonas_E;s__Pseudomonas_E syringae	98.08	0.92	taxonomic classification defined by topology and ANI	topological placement and ANI have congruent species assignments	GCF_009176725.1, s__Pseudomonas_E syri...	97.84	-	-
PS990SPAdes.Assembly	d__Bacteria;p__Proteobacteria;c__Gammaproteobacteria;o__Pseudomonadales;f__Pseudomonadaceae;g__Pseudomonas_E;s__Pseudomonas_E viridiflava	GCF_001642795.1	95	d__Bacteria;p__Proteobacteria;c__Gammaproteobacteria;o__Pseudomonadales;f__Pseudomonadaceae;g__Pseudomonas_E;s__Pseudomonas_E viridiflava	98.2	0.94	GCF_001642795.1	d__Bacteria;p__Proteobacteria;c__Gammaproteobacteria;o__Pseudomonadales;f__Pseudomonadaceae;g__Pseudomonas_E;s__Pseudomonas_E viridiflava	98.2	0.94	taxonomic classification defined by topology and ANI	topological placement and ANI have congruent species assignments	GCF_002723575.1, s__Pseudomonas_E viri...	97.6	-	-
PS991SPAdes.Assembly	d__Bacteria;p__Proteobacteria;c__Gammaproteobacteria;o__Pseudomonadales;f__Pseudomonadaceae;g__Pseudomonas_E;s__Pseudomonas_E viridiflava	GCF_001642795.1	95	d__Bacteria;p__Proteobacteria;c__Gammaproteobacteria;o__Pseudomonadales;f__Pseudomonadaceae;g__Pseudomonas_E;s__Pseudomonas_E viridiflava	98.12	0.92	GCF_001642795.1	d__Bacteria;p__Proteobacteria;c__Gammaproteobacteria;o__Pseudomonadales;f__Pseudomonadaceae;g__Pseudomonas_E;s__Pseudomonas_E viridiflava	98.12	0.92	taxonomic classification defined by topology and ANI	topological placement and ANI have congruent species assignments	GCF_002723575.1, s__Pseudomonas_E viri...	97.6	-	-
PS992SPAdes.Assembly	d__Bacteria;p__Proteobacteria;c__Gammaproteobacteria;o__Pseudomonadales;f__Pseudomonadaceae;g__Pseudomonas_E;s__Pseudomonas_E viridiflava	GCF_001642795.1	95	d__Bacteria;p__Proteobacteria;c__Gammaproteobacteria;o__Pseudomonadales;f__Pseudomonadaceae;g__Pseudomonas_E;s__Pseudomonas_E viridiflava	97.31	0.91	GCF_001642795.1	d__Bacteria;p__Proteobacteria;c__Gammaproteobacteria;o__Pseudomonadales;f__Pseudomonadaceae;g__Pseudomonas_E;s__Pseudomonas_E viridiflava	97.31	0.91	taxonomic classification defined by topology and ANI	topological placement and ANI have congruent species assignments	GCF_002723575.1, s__Pseudomonas_E viri...	97.58	-	-
PS993SPAdes.Assembly	d__Bacteria;p__Proteobacteria;c__Gammaproteobacteria;o__Pseudomonadales;f__Pseudomonadaceae;g__Pseudomonas_E;s__Pseudomonas_E viridiflava	GCF_001642795.1	95	d__Bacteria;p__Proteobacteria;c__Gammaproteobacteria;o__Pseudomonadales;f__Pseudomonadaceae;g__Pseudomonas_E;s__Pseudomonas_E viridiflava	98.02	0.94	GCF_001642795.1	d__Bacteria;p__Proteobacteria;c__Gammaproteobacteria;o__Pseudomonadales;f__Pseudomonadaceae;g__Pseudomonas_E;s__Pseudomonas_E viridiflava	98.02	0.94	taxonomic classification defined by topology and ANI	topological placement and ANI have congruent species assignments	GCF_002723575.1, s__Pseudomonas_E viri...	97.6	-	-
PS995SPAdes.Assembly	d__Bacteria;p__Proteobacteria;c__Gammaproteobacteria;o__Pseudomonadales;f__Pseudomonadaceae;g__Pseudomonas_E;s__Pseudomonas_E syringae_M	GCF_009176725.1	95.0874	d__Bacteria;p__Proteobacteria;c__Gammaproteobacteria;o__Pseudomonadales;f__Pseudomonadaceae;g__Pseudomonas_E;s__Pseudomonas_E syringae_M	98.69	0.93	GCF_009176725.1	d__Bacteria;p__Proteobacteria;c__Gammaproteobacteria;o__Pseudomonadales;f__Pseudomonadaceae;g__Pseudomonas_E;s__Pseudomonas_E syringae_M	98.69	0.93	taxonomic classification defined by topology and ANI	topological placement and ANI have congruent species assignments	GCF_000507185.2, s__Pseudomonas_E syri...	97.86	-	-
PS996SPAdes.Assembly	d__Bacteria;p__Proteobacteria;c__Gammaproteobacteria;o__Pseudomonadales;f__Pseudomonadaceae;g__Pseudomonas_E;s__Pseudomonas_E viridiflava	GCF_001642795.1	95	d__Bacteria;p__Proteobacteria;c__Gammaproteobacteria;o__Pseudomonadales;f__Pseudomonadaceae;g__Pseudomonas_E;s__Pseudomonas_E viridiflava	98.08	0.93	GCF_001642795.1	d__Bacteria;p__Proteobacteria;c__Gammaproteobacteria;o__Pseudomonadales;f__Pseudomonadaceae;g__Pseudomonas_E;s__Pseudomonas_E viridiflava	98.08	0.93	taxonomic classification defined by topology and ANI	topological placement and ANI have congruent species assignments	GCF_002723575.1, s__Pseudomonas_E viri...	97.6	-	-
PS998SPAdes.Assembly	d__Bacteria;p__Proteobacteria;c__Gammaproteobacteria;o__Pseudomonadales;f__Pseudomonadaceae;g__Pseudomonas_E;s__Pseudomonas_E viridiflava	GCF_001642795.1	95	d__Bacteria;p__Proteobacteria;c__Gammaproteobacteria;o__Pseudomonadales;f__Pseudomonadaceae;g__Pseudomonas_E;s__Pseudomonas_E viridiflava	97.92	0.91	GCF_001642795.1	d__Bacteria;p__Proteobacteria;c__Gammaproteobacteria;o__Pseudomonadales;f__Pseudomonadaceae;g__Pseudomonas_E;s__Pseudomonas_E viridiflava	97.92	0.91	taxonomic classification defined by topology and ANI	topological placement and ANI have congruent species assignments	GCF_002723575.1, s__Pseudomonas_E viri...	97.6	-	-

## Sheet: Data S4
DATA S4: TYPE STRAIN GENOME SERVER CALCULATED dDDH
Query strain	Subject strain	dDDH (d0, in %)	C.I. (d0, in %)	dDDH (d4, in %)	C.I. (d4, in %)	dDDH (d6, in %)	C.I. (d6, in %)	G+C content difference (in %)
'PS1086SPAdes.Assembly.fa'	'PS1095SPAdes.Assembly.fa'	100	[100.0 - 100.0]	100	[100.0 - 100.0]	100	[100.0 - 100.0]	0
'PS995SPAdes.Assembly.fa'	'PS1004SPAdes.Assembly.fa'	100	[100.0 - 100.0]	100	[100.0 - 100.0]	100	[100.0 - 100.0]	0
'PS1043SPAdes.Assembly.fa'	'PS1047SPAdes.Assembly.fa'	99.5	[99.0 - 99.7]	100	[99.9 - 100.0]	99.8	[99.6 - 99.9]	0.02
'PS1082SPAdes.Assembly.fa'	'PS1089SPAdes.Assembly.fa'	100	[100.0 - 100.0]	100	[100.0 - 100.0]	100	[100.0 - 100.0]	0
'PS1042SPAdes.Assembly.fa'	'PS1050SPAdes.Assembly.fa'	100	[100.0 - 100.0]	100	[99.9 - 100.0]	100	[100.0 - 100.0]	0
'PS1048SPAdes.Assembly.fa'	'PS1076SPAdes.Assembly.fa'	100	[100.0 - 100.0]	100	[100.0 - 100.0]	100	[100.0 - 100.0]	0
'PS1093SPAdes.Assembly.fa'	'PS1094SPAdes.Assembly.fa'	100	[100.0 - 100.0]	100	[100.0 - 100.0]	100	[100.0 - 100.0]	0
'PS1037SPAdes.Assembly.fa'	'PS1072SPAdes.Assembly.fa'	100	[100.0 - 100.0]	100	[100.0 - 100.0]	100	[100.0 - 100.0]	0
'PS1047SPAdes.Assembly.fa'	'PS1079SPAdes.Assembly.fa'	100	[100.0 - 100.0]	100	[100.0 - 100.0]	100	[100.0 - 100.0]	0
'PS1042SPAdes.Assembly.fa'	'PS1079SPAdes.Assembly.fa'	100	[100.0 - 100.0]	100	[99.9 - 100.0]	100	[100.0 - 100.0]	0.01
'PS1004SPAdes.Assembly.fa'	'PS1005SPAdes.Assembly.fa'	99.6	[99.1 - 99.8]	100	[100.0 - 100.0]	99.8	[99.7 - 99.9]	0.01
'PS1049SPAdes.Assembly.fa'	'PS1050SPAdes.Assembly.fa'	100	[100.0 - 100.0]	100	[100.0 - 100.0]	100	[100.0 - 100.0]	0
'PS995SPAdes.Assembly.fa'	'PS1003SPAdes.Assembly.fa'	99.6	[99.1 - 99.8]	100	[100.0 - 100.0]	99.8	[99.7 - 99.9]	0.01
'PS1082SPAdes.Assembly.fa'	'PS1090SPAdes.Assembly.fa'	100	[100.0 - 100.0]	100	[100.0 - 100.0]	100	[100.0 - 100.0]	0
'PS987SPAdes.Assembly.fa'	'PS1003SPAdes.Assembly.fa'	99.6	[99.1 - 99.8]	100	[99.9 - 100.0]	99.8	[99.7 - 99.9]	0.01
'PS1047SPAdes.Assembly.fa'	'PS1050SPAdes.Assembly.fa'	100	[100.0 - 100.0]	100	[100.0 - 100.0]	100	[100.0 - 100.0]	0.01
'PS1045SPAdes.Assembly.fa'	'PS1050SPAdes.Assembly.fa'	99.7	[99.4 - 99.9]	100	[100.0 - 100.0]	99.9	[99.8 - 100.0]	0.08
'PS1045SPAdes.Assembly.fa'	'PS1051SPAdes.Assembly.fa'	99.7	[99.4 - 99.9]	100	[100.0 - 100.0]	99.9	[99.8 - 100.0]	0.09
'PS1085SPAdes.Assembly.fa'	'PS1094SPAdes.Assembly.fa'	100	[100.0 - 100.0]	100	[100.0 - 100.0]	100	[100.0 - 100.0]	0
'PS1083SPAdes.Assembly.fa'	'PS1095SPAdes.Assembly.fa'	100	[100.0 - 100.0]	100	[100.0 - 100.0]	100	[100.0 - 100.0]	0
'PS1043SPAdes.Assembly.fa'	'PS1078SPAdes.Assembly.fa'	99.5	[98.9 - 99.7]	100	[99.9 - 100.0]	99.8	[99.6 - 99.9]	0.01
'PS987SPAdes.Assembly.fa'	'PS1004SPAdes.Assembly.fa'	100	[100.0 - 100.0]	100	[99.9 - 100.0]	100	[100.0 - 100.0]	0
'PS987SPAdes.Assembly.fa'	'PS1074SPAdes.Assembly.fa'	99.6	[99.1 - 99.8]	100	[100.0 - 100.0]	99.8	[99.7 - 99.9]	0.01
'PS1003SPAdes.Assembly.fa'	'PS1004SPAdes.Assembly.fa'	99.6	[99.1 - 99.8]	100	[99.9 - 100.0]	99.8	[99.7 - 99.9]	0.01
'PS1049SPAdes.Assembly.fa'	'PS1079SPAdes.Assembly.fa'	100	[100.0 - 100.0]	100	[100.0 - 100.0]	100	[100.0 - 100.0]	0.01
'PS1089SPAdes.Assembly.fa'	'PS1094SPAdes.Assembly.fa'	100	[100.0 - 100.0]	100	[100.0 - 100.0]	100	[100.0 - 100.0]	0
'PS1043SPAdes.Assembly.fa'	'PS1052SPAdes.Assembly.fa'	99.5	[99.0 - 99.7]	100	[100.0 - 100.0]	99.8	[99.6 - 99.9]	0
'PS995SPAdes.Assembly.fa'	'PS1005SPAdes.Assembly.fa'	99.6	[99.1 - 99.8]	100	[99.9 - 100.0]	99.8	[99.7 - 99.9]	0.01
'PS1045SPAdes.Assembly.fa'	'PS1047SPAdes.Assembly.fa'	99.7	[99.4 - 99.9]	100	[100.0 - 100.0]	99.9	[99.8 - 100.0]	0.09
'PS1043SPAdes.Assembly.fa'	'PS1049SPAdes.Assembly.fa'	99.5	[99.0 - 99.7]	100	[99.9 - 100.0]	99.8	[99.6 - 99.9]	0.01
'PS1045SPAdes.Assembly.fa'	'PS1049SPAdes.Assembly.fa'	99.7	[99.4 - 99.9]	100	[100.0 - 100.0]	99.9	[99.8 - 100.0]	0.08
'PS1051SPAdes.Assembly.fa'	'PS1052SPAdes.Assembly.fa'	100	[100.0 - 100.0]	100	[100.0 - 100.0]	100	[100.0 - 100.0]	0.01
'PS1084SPAdes.Assembly.fa'	'PS1086SPAdes.Assembly.fa'	100	[100.0 - 100.0]	100	[100.0 - 100.0]	100	[100.0 - 100.0]	0
'PS1003SPAdes.Assembly.fa'	'PS1005SPAdes.Assembly.fa'	100	[100.0 - 100.0]	100	[100.0 - 100.0]	100	[100.0 - 100.0]	0
'PS1042SPAdes.Assembly.fa'	'PS1052SPAdes.Assembly.fa'	100	[100.0 - 100.0]	100	[100.0 - 100.0]	100	[100.0 - 100.0]	0
'PS1090SPAdes.Assembly.fa'	'PS1093SPAdes.Assembly.fa'	100	[100.0 - 100.0]	100	[100.0 - 100.0]	100	[100.0 - 100.0]	0
'PS1089SPAdes.Assembly.fa'	'PS1093SPAdes.Assembly.fa'	100	[100.0 - 100.0]	100	[100.0 - 100.0]	100	[100.0 - 100.0]	0
'PS1083SPAdes.Assembly.fa'	'PS1086SPAdes.Assembly.fa'	100	[100.0 - 100.0]	100	[100.0 - 100.0]	100	[100.0 - 100.0]	0
'PS1043SPAdes.Assembly.fa'	'PS1045SPAdes.Assembly.fa'	98.8	[97.9 - 99.3]	100	[99.9 - 100.0]	99.5	[99.1 - 99.7]	0.07
'PS1045SPAdes.Assembly.fa'	'PS1052SPAdes.Assembly.fa'	99.7	[99.4 - 99.9]	100	[100.0 - 100.0]	99.9	[99.8 - 100.0]	0.08
'PS987SPAdes.Assembly.fa'	'PS995SPAdes.Assembly.fa'	100	[100.0 - 100.0]	100	[100.0 - 100.0]	100	[100.0 - 100.0]	0
'PS1048SPAdes.Assembly.fa'	'PS1077SPAdes.Assembly.fa'	100	[100.0 - 100.0]	100	[100.0 - 100.0]	100	[100.0 - 100.0]	0
'PS1042SPAdes.Assembly.fa'	'PS1078SPAdes.Assembly.fa'	100	[100.0 - 100.0]	100	[99.9 - 100.0]	100	[100.0 - 100.0]	0
'PS1043SPAdes.Assembly.fa'	'PS1079SPAdes.Assembly.fa'	99.5	[99.0 - 99.7]	100	[99.9 - 100.0]	99.8	[99.6 - 99.9]	0.02
'PS1090SPAdes.Assembly.fa'	'PS1094SPAdes.Assembly.fa'	100	[100.0 - 100.0]	100	[100.0 - 100.0]	100	[100.0 - 100.0]	0
'PS1085SPAdes.Assembly.fa'	'PS1090SPAdes.Assembly.fa'	100	[100.0 - 100.0]	100	[100.0 - 100.0]	100	[100.0 - 100.0]	0
'PS1050SPAdes.Assembly.fa'	'PS1051SPAdes.Assembly.fa'	100	[100.0 - 100.0]	100	[100.0 - 100.0]	100	[100.0 - 100.0]	0.01
'PS1042SPAdes.Assembly.fa'	'PS1051SPAdes.Assembly.fa'	100	[100.0 - 100.0]	100	[100.0 - 100.0]	100	[100.0 - 100.0]	0.01
'PS995SPAdes.Assembly.fa'	'PS1074SPAdes.Assembly.fa'	99.6	[99.1 - 99.8]	100	[100.0 - 100.0]	99.8	[99.7 - 99.9]	0.01
'PS1052SPAdes.Assembly.fa'	'PS1078SPAdes.Assembly.fa'	100	[100.0 - 100.0]	100	[100.0 - 100.0]	100	[100.0 - 100.0]	0.01
'PS1082SPAdes.Assembly.fa'	'PS1094SPAdes.Assembly.fa'	100	[100.0 - 100.0]	100	[100.0 - 100.0]	100	[100.0 - 100.0]	0
'PS1089SPAdes.Assembly.fa'	'PS1090SPAdes.Assembly.fa'	100	[100.0 - 100.0]	100	[100.0 - 100.0]	100	[100.0 - 100.0]	0
'PS1005SPAdes.Assembly.fa'	'PS1074SPAdes.Assembly.fa'	100	[100.0 - 100.0]	100	[100.0 - 100.0]	100	[100.0 - 100.0]	0
'PS1047SPAdes.Assembly.fa'	'PS1049SPAdes.Assembly.fa'	100	[100.0 - 100.0]	100	[100.0 - 100.0]	100	[100.0 - 100.0]	0.01
'PS1084SPAdes.Assembly.fa'	'PS1095SPAdes.Assembly.fa'	100	[100.0 - 100.0]	100	[100.0 - 100.0]	100	[100.0 - 100.0]	0
'PS1085SPAdes.Assembly.fa'	'PS1089SPAdes.Assembly.fa'	100	[100.0 - 100.0]	100	[100.0 - 100.0]	100	[100.0 - 100.0]	0
'PS1050SPAdes.Assembly.fa'	'PS1052SPAdes.Assembly.fa'	100	[100.0 - 100.0]	100	[100.0 - 100.0]	100	[100.0 - 100.0]	0.01
'PS1050SPAdes.Assembly.fa'	'PS1079SPAdes.Assembly.fa'	100	[100.0 - 100.0]	100	[100.0 - 100.0]	100	[100.0 - 100.0]	0.01
'PS1082SPAdes.Assembly.fa'	'PS1093SPAdes.Assembly.fa'	100	[100.0 - 100.0]	100	[100.0 - 100.0]	100	[100.0 - 100.0]	0
'PS1042SPAdes.Assembly.fa'	'PS1043SPAdes.Assembly.fa'	99.5	[99.0 - 99.7]	100	[99.9 - 100.0]	99.8	[99.6 - 99.9]	0
'PS1078SPAdes.Assembly.fa'	'PS1079SPAdes.Assembly.fa'	100	[100.0 - 100.0]	100	[100.0 - 100.0]	100	[100.0 - 100.0]	0.01
'PS1047SPAdes.Assembly.fa'	'PS1051SPAdes.Assembly.fa'	100	[100.0 - 100.0]	100	[100.0 - 100.0]	100	[100.0 - 100.0]	0
'PS1047SPAdes.Assembly.fa'	'PS1078SPAdes.Assembly.fa'	100	[100.0 - 100.0]	100	[100.0 - 100.0]	100	[100.0 - 100.0]	0.01
'PS1076SPAdes.Assembly.fa'	'PS1077SPAdes.Assembly.fa'	100	[100.0 - 100.0]	100	[100.0 - 100.0]	100	[100.0 - 100.0]	0
'PS1049SPAdes.Assembly.fa'	'PS1051SPAdes.Assembly.fa'	100	[100.0 - 100.0]	100	[100.0 - 100.0]	100	[100.0 - 100.0]	0.01
'PS1049SPAdes.Assembly.fa'	'PS1078SPAdes.Assembly.fa'	100	[100.0 - 100.0]	100	[100.0 - 100.0]	100	[100.0 - 100.0]	0
'PS1003SPAdes.Assembly.fa'	'PS1074SPAdes.Assembly.fa'	100	[100.0 - 100.0]	100	[100.0 - 100.0]	100	[100.0 - 100.0]	0
'PS1047SPAdes.Assembly.fa'	'PS1052SPAdes.Assembly.fa'	100	[100.0 - 100.0]	100	[100.0 - 100.0]	100	[100.0 - 100.0]	0.01
'PS1082SPAdes.Assembly.fa'	'PS1085SPAdes.Assembly.fa'	100	[100.0 - 100.0]	100	[100.0 - 100.0]	100	[100.0 - 100.0]	0
'PS987SPAdes.Assembly.fa'	'PS1005SPAdes.Assembly.fa'	99.6	[99.1 - 99.8]	100	[99.9 - 100.0]	99.8	[99.7 - 99.9]	0.01
'PS1050SPAdes.Assembly.fa'	'PS1078SPAdes.Assembly.fa'	100	[100.0 - 100.0]	100	[100.0 - 100.0]	100	[100.0 - 100.0]	0
'PS1051SPAdes.Assembly.fa'	'PS1079SPAdes.Assembly.fa'	100	[100.0 - 100.0]	100	[100.0 - 100.0]	100	[100.0 - 100.0]	0
'PS1037SPAdes.Assembly.fa'	'PS1073SPAdes.Assembly.fa'	100	[100.0 - 100.0]	100	[100.0 - 100.0]	100	[100.0 - 100.0]	0
'PS1042SPAdes.Assembly.fa'	'PS1049SPAdes.Assembly.fa'	100	[100.0 - 100.0]	100	[99.9 - 100.0]	100	[100.0 - 100.0]	0
'PS1045SPAdes.Assembly.fa'	'PS1079SPAdes.Assembly.fa'	99.7	[99.4 - 99.9]	100	[100.0 - 100.0]	99.9	[99.8 - 100.0]	0.09
'PS1042SPAdes.Assembly.fa'	'PS1047SPAdes.Assembly.fa'	100	[100.0 - 100.0]	100	[99.9 - 100.0]	100	[100.0 - 100.0]	0.01
'PS1072SPAdes.Assembly.fa'	'PS1073SPAdes.Assembly.fa'	100	[100.0 - 100.0]	100	[100.0 - 100.0]	100	[100.0 - 100.0]	0
'PS1085SPAdes.Assembly.fa'	'PS1093SPAdes.Assembly.fa'	100	[100.0 - 100.0]	100	[100.0 - 100.0]	100	[100.0 - 100.0]	0
'PS1049SPAdes.Assembly.fa'	'PS1052SPAdes.Assembly.fa'	100	[100.0 - 100.0]	100	[100.0 - 100.0]	100	[100.0 - 100.0]	0.01
'PS1083SPAdes.Assembly.fa'	'PS1084SPAdes.Assembly.fa'	100	[100.0 - 100.0]	100	[100.0 - 100.0]	100	[100.0 - 100.0]	0
'PS1051SPAdes.Assembly.fa'	'PS1078SPAdes.Assembly.fa'	100	[100.0 - 100.0]	100	[100.0 - 100.0]	100	[100.0 - 100.0]	0.01
'PS1043SPAdes.Assembly.fa'	'PS1051SPAdes.Assembly.fa'	99.5	[99.0 - 99.7]	100	[100.0 - 100.0]	99.8	[99.6 - 99.9]	0.02
'PS1045SPAdes.Assembly.fa'	'PS1078SPAdes.Assembly.fa'	99.7	[99.4 - 99.9]	100	[100.0 - 100.0]	99.9	[99.8 - 99.9]	0.08
'PS1043SPAdes.Assembly.fa'	'PS1050SPAdes.Assembly.fa'	99.5	[99.0 - 99.7]	100	[99.9 - 100.0]	99.8	[99.6 - 99.9]	0.01
'PS1004SPAdes.Assembly.fa'	'PS1074SPAdes.Assembly.fa'	99.6	[99.1 - 99.8]	100	[100.0 - 100.0]	99.8	[99.7 - 99.9]	0.01
'PS1052SPAdes.Assembly.fa'	'PS1079SPAdes.Assembly.fa'	100	[100.0 - 100.0]	100	[100.0 - 100.0]	100	[100.0 - 100.0]	0.01
'PS1042SPAdes.Assembly.fa'	'PS1045SPAdes.Assembly.fa'	99.7	[99.4 - 99.9]	100	[99.9 - 100.0]	99.9	[99.8 - 100.0]	0.08
'PS1046SPAdes.Assembly.fa'	'PS1047SPAdes.Assembly.fa'	99.9	[99.8 - 100.0]	99.9	[99.7 - 99.9]	100	[99.9 - 100.0]	0.01
'PS1077SPAdes.Assembly.fa'	'PS1079SPAdes.Assembly.fa'	98.9	[98.1 - 99.4]	99.9	[99.8 - 99.9]	99.5	[99.1 - 99.7]	0.12
'PS1044SPAdes.Assembly.fa'	'PS1079SPAdes.Assembly.fa'	98.9	[98.1 - 99.4]	99.9	[99.7 - 99.9]	99.5	[99.1 - 99.7]	0.03
'PS1046SPAdes.Assembly.fa'	'PS1050SPAdes.Assembly.fa'	99.9	[99.8 - 100.0]	99.9	[99.8 - 99.9]	100	[99.9 - 100.0]	0
'PS1038SPAdes.Assembly.fa'	'PS1085SPAdes.Assembly.fa'	98.7	[97.7 - 99.3]	99.9	[99.8 - 99.9]	99.4	[99.0 - 99.7]	0.04
'PS1038SPAdes.Assembly.fa'	'PS1093SPAdes.Assembly.fa'	98.7	[97.7 - 99.3]	99.9	[99.8 - 99.9]	99.4	[99.0 - 99.7]	0.04
'PS1052SPAdes.Assembly.fa'	'PS1077SPAdes.Assembly.fa'	98.9	[98.1 - 99.4]	99.9	[99.8 - 99.9]	99.5	[99.1 - 99.7]	0.11
'PS1046SPAdes.Assembly.fa'	'PS1052SPAdes.Assembly.fa'	99.9	[99.8 - 100.0]	99.9	[99.8 - 99.9]	100	[99.9 - 100.0]	0.01
'PS1046SPAdes.Assembly.fa'	'PS1049SPAdes.Assembly.fa'	99.9	[99.8 - 100.0]	99.9	[99.8 - 99.9]	100	[99.9 - 100.0]	0
'PS1052SPAdes.Assembly.fa'	'PS1076SPAdes.Assembly.fa'	98.9	[98.1 - 99.4]	99.9	[99.8 - 99.9]	99.5	[99.1 - 99.7]	0.1
'PS1038SPAdes.Assembly.fa'	'PS1082SPAdes.Assembly.fa'	98.7	[97.7 - 99.3]	99.9	[99.8 - 99.9]	99.4	[99.0 - 99.7]	0.04
'PS1044SPAdes.Assembly.fa'	'PS1052SPAdes.Assembly.fa'	99	[98.1 - 99.4]	99.9	[99.8 - 99.9]	99.5	[99.2 - 99.7]	0.05
'PS1044SPAdes.Assembly.fa'	'PS1051SPAdes.Assembly.fa'	98.9	[98.1 - 99.4]	99.9	[99.8 - 99.9]	99.5	[99.1 - 99.7]	0.03
'PS1045SPAdes.Assembly.fa'	'PS1076SPAdes.Assembly.fa'	99.5	[99.1 - 99.8]	99.9	[99.8 - 99.9]	99.8	[99.6 - 99.9]	0.03
'PS1045SPAdes.Assembly.fa'	'PS1077SPAdes.Assembly.fa'	99.5	[99.1 - 99.8]	99.9	[99.8 - 99.9]	99.8	[99.6 - 99.9]	0.03
'PS1042SPAdes.Assembly.fa'	'PS1044SPAdes.Assembly.fa'	99	[98.1 - 99.4]	99.9	[99.7 - 99.9]	99.5	[99.2 - 99.7]	0.04
'PS1076SPAdes.Assembly.fa'	'PS1078SPAdes.Assembly.fa'	98.9	[98.0 - 99.4]	99.9	[99.7 - 99.9]	99.5	[99.1 - 99.7]	0.11
'PS1050SPAdes.Assembly.fa'	'PS1077SPAdes.Assembly.fa'	98.9	[98.0 - 99.4]	99.9	[99.8 - 99.9]	99.5	[99.1 - 99.7]	0.11
'PS1050SPAdes.Assembly.fa'	'PS1076SPAdes.Assembly.fa'	98.9	[98.0 - 99.4]	99.9	[99.7 - 99.9]	99.5	[99.1 - 99.7]	0.11
'PS1048SPAdes.Assembly.fa'	'PS1052SPAdes.Assembly.fa'	98.9	[98.1 - 99.4]	99.9	[99.8 - 99.9]	99.5	[99.1 - 99.7]	0.1
'PS1047SPAdes.Assembly.fa'	'PS1076SPAdes.Assembly.fa'	98.9	[98.1 - 99.4]	99.9	[99.7 - 99.9]	99.5	[99.1 - 99.7]	0.12
'PS1048SPAdes.Assembly.fa'	'PS1079SPAdes.Assembly.fa'	98.9	[98.1 - 99.4]	99.9	[99.8 - 99.9]	99.5	[99.1 - 99.7]	0.12
'PS1051SPAdes.Assembly.fa'	'PS1077SPAdes.Assembly.fa'	98.9	[98.1 - 99.4]	99.9	[99.8 - 99.9]	99.5	[99.1 - 99.7]	0.12
'PS1042SPAdes.Assembly.fa'	'PS1048SPAdes.Assembly.fa'	98.9	[98.1 - 99.4]	99.9	[99.7 - 99.9]	99.5	[99.1 - 99.7]	0.11
'PS1044SPAdes.Assembly.fa'	'PS1050SPAdes.Assembly.fa'	98.9	[98.1 - 99.4]	99.9	[99.8 - 99.9]	99.5	[99.2 - 99.7]	0.04
'PS1049SPAdes.Assembly.fa'	'PS1077SPAdes.Assembly.fa'	98.9	[98.0 - 99.4]	99.9	[99.8 - 99.9]	99.5	[99.1 - 99.7]	0.11
'PS1047SPAdes.Assembly.fa'	'PS1077SPAdes.Assembly.fa'	98.9	[98.1 - 99.4]	99.9	[99.8 - 99.9]	99.5	[99.1 - 99.7]	0.12
'PS1049SPAdes.Assembly.fa'	'PS1076SPAdes.Assembly.fa'	98.9	[98.0 - 99.4]	99.9	[99.8 - 99.9]	99.5	[99.1 - 99.7]	0.11
'PS1046SPAdes.Assembly.fa'	'PS1079SPAdes.Assembly.fa'	99.9	[99.8 - 100.0]	99.9	[99.8 - 99.9]	100	[99.9 - 100.0]	0
'PS1048SPAdes.Assembly.fa'	'PS1050SPAdes.Assembly.fa'	98.9	[98.0 - 99.4]	99.9	[99.8 - 99.9]	99.5	[99.1 - 99.7]	0.11
'PS1043SPAdes.Assembly.fa'	'PS1077SPAdes.Assembly.fa'	99.3	[98.6 - 99.6]	99.9	[99.8 - 99.9]	99.7	[99.4 - 99.8]	0.1
'PS1044SPAdes.Assembly.fa'	'PS1049SPAdes.Assembly.fa'	98.9	[98.1 - 99.4]	99.9	[99.8 - 99.9]	99.5	[99.2 - 99.7]	0.04
'PS1046SPAdes.Assembly.fa'	'PS1051SPAdes.Assembly.fa'	99.9	[99.8 - 100.0]	99.9	[99.8 - 99.9]	100	[99.9 - 100.0]	0.01
'PS1042SPAdes.Assembly.fa'	'PS1076SPAdes.Assembly.fa'	98.9	[98.1 - 99.4]	99.9	[99.7 - 99.9]	99.5	[99.1 - 99.7]	0.11
'PS1043SPAdes.Assembly.fa'	'PS1054SPAdes.Assembly.fa'	99.5	[99.0 - 99.8]	99.9	[99.9 - 100.0]	99.8	[99.6 - 99.9]	0.02
'PS1038SPAdes.Assembly.fa'	'PS1089SPAdes.Assembly.fa'	98.7	[97.8 - 99.3]	99.9	[99.8 - 99.9]	99.4	[99.0 - 99.7]	0.04
'PS1043SPAdes.Assembly.fa'	'PS1048SPAdes.Assembly.fa'	99.3	[98.6 - 99.6]	99.9	[99.8 - 99.9]	99.7	[99.4 - 99.8]	0.1
'PS1048SPAdes.Assembly.fa'	'PS1078SPAdes.Assembly.fa'	98.9	[98.0 - 99.4]	99.9	[99.8 - 99.9]	99.5	[99.1 - 99.7]	0.11
'PS1076SPAdes.Assembly.fa'	'PS1079SPAdes.Assembly.fa'	98.9	[98.1 - 99.4]	99.9	[99.8 - 99.9]	99.5	[99.1 - 99.7]	0.12
'PS1051SPAdes.Assembly.fa'	'PS1076SPAdes.Assembly.fa'	98.9	[98.1 - 99.4]	99.9	[99.8 - 99.9]	99.5	[99.1 - 99.7]	0.12
'PS1043SPAdes.Assembly.fa'	'PS1046SPAdes.Assembly.fa'	99.2	[98.5 - 99.6]	99.9	[99.7 - 99.9]	99.7	[99.4 - 99.8]	0.01
'PS1044SPAdes.Assembly.fa'	'PS1047SPAdes.Assembly.fa'	98.9	[98.1 - 99.4]	99.9	[99.7 - 99.9]	99.5	[99.1 - 99.7]	0.03
'PS1044SPAdes.Assembly.fa'	'PS1045SPAdes.Assembly.fa'	98.2	[96.9 - 98.9]	99.9	[99.8 - 99.9]	99.1	[98.5 - 99.5]	0.12
'PS1048SPAdes.Assembly.fa'	'PS1051SPAdes.Assembly.fa'	98.9	[98.1 - 99.4]	99.9	[99.8 - 99.9]	99.5	[99.1 - 99.7]	0.12
'PS1038SPAdes.Assembly.fa'	'PS1094SPAdes.Assembly.fa'	98.7	[97.7 - 99.3]	99.9	[99.8 - 99.9]	99.4	[99.0 - 99.7]	0.04
'PS1047SPAdes.Assembly.fa'	'PS1048SPAdes.Assembly.fa'	98.9	[98.1 - 99.4]	99.9	[99.8 - 99.9]	99.5	[99.1 - 99.7]	0.12
'PS1042SPAdes.Assembly.fa'	'PS1046SPAdes.Assembly.fa'	99.9	[99.8 - 100.0]	99.9	[99.8 - 99.9]	100	[99.9 - 100.0]	0.01
'PS1046SPAdes.Assembly.fa'	'PS1078SPAdes.Assembly.fa'	99.9	[99.8 - 100.0]	99.9	[99.8 - 99.9]	100	[99.9 - 100.0]	0
'PS1045SPAdes.Assembly.fa'	'PS1048SPAdes.Assembly.fa'	99.5	[99.1 - 99.8]	99.9	[99.8 - 99.9]	99.8	[99.6 - 99.9]	0.03
'PS1043SPAdes.Assembly.fa'	'PS1076SPAdes.Assembly.fa'	99.3	[98.6 - 99.6]	99.9	[99.8 - 99.9]	99.7	[99.4 - 99.8]	0.1
'PS1045SPAdes.Assembly.fa'	'PS1046SPAdes.Assembly.fa'	99.5	[99.0 - 99.8]	99.9	[99.7 - 99.9]	99.8	[99.6 - 99.9]	0.09
'PS1048SPAdes.Assembly.fa'	'PS1049SPAdes.Assembly.fa'	98.9	[98.0 - 99.4]	99.9	[99.8 - 99.9]	99.5	[99.1 - 99.7]	0.11
'PS1077SPAdes.Assembly.fa'	'PS1078SPAdes.Assembly.fa'	98.9	[98.0 - 99.4]	99.9	[99.7 - 99.9]	99.5	[99.1 - 99.7]	0.11
'PS1038SPAdes.Assembly.fa'	'PS1090SPAdes.Assembly.fa'	98.7	[97.7 - 99.3]	99.9	[99.8 - 99.9]	99.4	[99.0 - 99.7]	0.04
'PS1044SPAdes.Assembly.fa'	'PS1078SPAdes.Assembly.fa'	98.9	[98.1 - 99.4]	99.9	[99.8 - 99.9]	99.5	[99.2 - 99.7]	0.04
'PS1042SPAdes.Assembly.fa'	'PS1077SPAdes.Assembly.fa'	98.9	[98.1 - 99.4]	99.9	[99.7 - 99.9]	99.5	[99.1 - 99.7]	0.11
'PS1051SPAdes.Assembly.fa'	'PS1054SPAdes.Assembly.fa'	99.8	[99.6 - 99.9]	99.8	[99.6 - 99.9]	99.9	[99.8 - 100.0]	0.04
'PS1045SPAdes.Assembly.fa'	'PS1054SPAdes.Assembly.fa'	99.3	[98.7 - 99.7]	99.8	[99.6 - 99.9]	99.7	[99.5 - 99.8]	0.05
'PS1054SPAdes.Assembly.fa'	'PS1077SPAdes.Assembly.fa'	99	[98.2 - 99.5]	99.8	[99.7 - 99.9]	99.6	[99.2 - 99.8]	0.08
'PS1044SPAdes.Assembly.fa'	'PS1077SPAdes.Assembly.fa'	98.5	[97.5 - 99.2]	99.8	[99.7 - 99.9]	99.3	[98.8 - 99.6]	0.15
'PS1044SPAdes.Assembly.fa'	'PS1054SPAdes.Assembly.fa'	99.2	[98.5 - 99.6]	99.8	[99.7 - 99.9]	99.6	[99.3 - 99.8]	0.07
'PS1054SPAdes.Assembly.fa'	'PS1076SPAdes.Assembly.fa'	99	[98.2 - 99.5]	99.8	[99.7 - 99.9]	99.6	[99.2 - 99.8]	0.08
'PS1043SPAdes.Assembly.fa'	'PS1044SPAdes.Assembly.fa'	99.1	[98.4 - 99.5]	99.8	[99.7 - 99.9]	99.6	[99.3 - 99.8]	0.05
'PS1049SPAdes.Assembly.fa'	'PS1054SPAdes.Assembly.fa'	99.8	[99.6 - 99.9]	99.8	[99.6 - 99.9]	99.9	[99.8 - 100.0]	0.03
'PS1054SPAdes.Assembly.fa'	'PS1079SPAdes.Assembly.fa'	99.8	[99.6 - 99.9]	99.8	[99.6 - 99.9]	99.9	[99.8 - 100.0]	0.04
'PS1048SPAdes.Assembly.fa'	'PS1054SPAdes.Assembly.fa'	99	[98.2 - 99.5]	99.8	[99.7 - 99.9]	99.6	[99.2 - 99.8]	0.08
'PS1044SPAdes.Assembly.fa'	'PS1076SPAdes.Assembly.fa'	98.5	[97.5 - 99.2]	99.8	[99.7 - 99.9]	99.3	[98.8 - 99.6]	0.15
'PS1054SPAdes.Assembly.fa'	'PS1078SPAdes.Assembly.fa'	99.8	[99.6 - 99.9]	99.8	[99.6 - 99.9]	99.9	[99.8 - 100.0]	0.03
'PS1050SPAdes.Assembly.fa'	'PS1054SPAdes.Assembly.fa'	99.8	[99.6 - 99.9]	99.8	[99.6 - 99.9]	99.9	[99.8 - 100.0]	0.03
'PS1044SPAdes.Assembly.fa'	'PS1048SPAdes.Assembly.fa'	98.5	[97.5 - 99.2]	99.8	[99.7 - 99.9]	99.3	[98.8 - 99.6]	0.15
'PS1044SPAdes.Assembly.fa'	'PS1046SPAdes.Assembly.fa'	98.7	[97.7 - 99.3]	99.8	[99.6 - 99.9]	99.4	[99.0 - 99.7]	0.04
'PS1052SPAdes.Assembly.fa'	'PS1054SPAdes.Assembly.fa'	99.8	[99.6 - 99.9]	99.8	[99.6 - 99.9]	99.9	[99.8 - 100.0]	0.02
'PS1047SPAdes.Assembly.fa'	'PS1054SPAdes.Assembly.fa'	99.8	[99.6 - 99.9]	99.7	[99.6 - 99.9]	99.9	[99.8 - 100.0]	0.04
'PS1042SPAdes.Assembly.fa'	'PS1054SPAdes.Assembly.fa'	99.8	[99.6 - 99.9]	99.7	[99.5 - 99.8]	99.9	[99.8 - 100.0]	0.03
'PS1046SPAdes.Assembly.fa'	'PS1077SPAdes.Assembly.fa'	99	[98.2 - 99.4]	99.7	[99.5 - 99.8]	99.5	[99.2 - 99.7]	0.11
'PS1046SPAdes.Assembly.fa'	'PS1048SPAdes.Assembly.fa'	99	[98.2 - 99.4]	99.7	[99.5 - 99.8]	99.5	[99.2 - 99.7]	0.11
'PS1046SPAdes.Assembly.fa'	'PS1076SPAdes.Assembly.fa'	99	[98.2 - 99.4]	99.7	[99.5 - 99.8]	99.5	[99.2 - 99.7]	0.11
'PS1046SPAdes.Assembly.fa'	'PS1054SPAdes.Assembly.fa'	99.7	[99.3 - 99.9]	99.7	[99.4 - 99.8]	99.9	[99.7 - 99.9]	0.03
'PS988SPAdes.Assembly.fa'	'PS1095SPAdes.Assembly.fa'	94.2	[91.7 - 96.0]	93	[91.1 - 94.5]	96	[94.3 - 97.2]	0.05
'PS988SPAdes.Assembly.fa'	'PS1086SPAdes.Assembly.fa'	94.2	[91.7 - 96.0]	93	[91.0 - 94.5]	96	[94.3 - 97.2]	0.05
'PS988SPAdes.Assembly.fa'	'PS1084SPAdes.Assembly.fa'	94.2	[91.7 - 96.0]	93	[91.0 - 94.5]	96	[94.3 - 97.2]	0.05
'PS988SPAdes.Assembly.fa'	'PS1083SPAdes.Assembly.fa'	94.2	[91.7 - 96.0]	93	[91.0 - 94.5]	96	[94.3 - 97.2]	0.05
'PS1008SPAdes.Assembly.fa'	'PS1086SPAdes.Assembly.fa'	93.6	[91.0 - 95.5]	92.8	[90.8 - 94.3]	95.5	[93.7 - 96.8]	0.05
'PS1008SPAdes.Assembly.fa'	'PS1083SPAdes.Assembly.fa'	93.6	[91.0 - 95.5]	92.8	[90.8 - 94.3]	95.5	[93.7 - 96.8]	0.05
'PS1008SPAdes.Assembly.fa'	'PS1095SPAdes.Assembly.fa'	93.6	[91.0 - 95.5]	92.8	[90.8 - 94.4]	95.5	[93.7 - 96.8]	0.05
'PS1008SPAdes.Assembly.fa'	'PS1084SPAdes.Assembly.fa'	93.6	[91.0 - 95.5]	92.8	[90.8 - 94.3]	95.5	[93.7 - 96.8]	0.05
'PS988SPAdes.Assembly.fa'	'PS1008SPAdes.Assembly.fa'	93.4	[90.7 - 95.3]	92.5	[90.4 - 94.1]	95.3	[93.5 - 96.7]	0.1
'PS1038SPAdes.Assembly.fa'	'PS1079SPAdes.Assembly.fa'	94.6	[92.2 - 96.3]	89.5	[87.1 - 91.5]	95.8	[94.1 - 97.1]	0.01
'PS1038SPAdes.Assembly.fa'	'PS1042SPAdes.Assembly.fa'	94.7	[92.3 - 96.3]	89.5	[87.1 - 91.5]	95.9	[94.2 - 97.1]	0
'PS1038SPAdes.Assembly.fa'	'PS1050SPAdes.Assembly.fa'	94.7	[92.3 - 96.3]	89.5	[87.1 - 91.4]	95.9	[94.1 - 97.1]	0
'PS1038SPAdes.Assembly.fa'	'PS1047SPAdes.Assembly.fa'	94.6	[92.2 - 96.3]	89.5	[87.1 - 91.5]	95.8	[94.1 - 97.1]	0.01
'PS1038SPAdes.Assembly.fa'	'PS1078SPAdes.Assembly.fa'	94.6	[92.2 - 96.3]	89.5	[87.1 - 91.4]	95.8	[94.1 - 97.1]	0.01
'PS1038SPAdes.Assembly.fa'	'PS1051SPAdes.Assembly.fa'	94.6	[92.2 - 96.3]	89.5	[87.1 - 91.4]	95.8	[94.1 - 97.1]	0.01
'PS1038SPAdes.Assembly.fa'	'PS1046SPAdes.Assembly.fa'	94.6	[92.2 - 96.3]	89.5	[87.1 - 91.5]	95.8	[94.1 - 97.1]	0.01
'PS1038SPAdes.Assembly.fa'	'PS1052SPAdes.Assembly.fa'	94.7	[92.3 - 96.3]	89.5	[87.1 - 91.5]	95.9	[94.2 - 97.1]	0
'PS1038SPAdes.Assembly.fa'	'PS1049SPAdes.Assembly.fa'	94.6	[92.2 - 96.3]	89.5	[87.1 - 91.4]	95.9	[94.1 - 97.1]	0.01
'PS1003SPAdes.Assembly.fa'	'PS1052SPAdes.Assembly.fa'	92.5	[89.6 - 94.6]	89.4	[87.0 - 91.4]	94.3	[92.2 - 95.8]	0.2
'PS987SPAdes.Assembly.fa'	'PS1044SPAdes.Assembly.fa'	91.5	[88.5 - 93.8]	89.4	[87.0 - 91.4]	93.6	[91.4 - 95.3]	0.24
'PS1050SPAdes.Assembly.fa'	'PS1074SPAdes.Assembly.fa'	92.5	[89.6 - 94.6]	89.4	[87.0 - 91.4]	94.3	[92.2 - 95.8]	0.21
'PS1005SPAdes.Assembly.fa'	'PS1045SPAdes.Assembly.fa'	93.8	[91.2 - 95.6]	89.4	[87.0 - 91.4]	95.2	[93.4 - 96.6]	0.12
'PS1005SPAdes.Assembly.fa'	'PS1046SPAdes.Assembly.fa'	92.4	[89.5 - 94.5]	89.4	[87.0 - 91.3]	94.2	[92.1 - 95.8]	0.21
'PS1042SPAdes.Assembly.fa'	'PS1074SPAdes.Assembly.fa'	92.5	[89.6 - 94.6]	89.4	[87.0 - 91.4]	94.3	[92.2 - 95.8]	0.21
'PS1003SPAdes.Assembly.fa'	'PS1051SPAdes.Assembly.fa'	92.4	[89.5 - 94.5]	89.4	[87.0 - 91.4]	94.2	[92.1 - 95.8]	0.22
'PS1005SPAdes.Assembly.fa'	'PS1079SPAdes.Assembly.fa'	92.4	[89.5 - 94.5]	89.4	[87.1 - 91.4]	94.2	[92.1 - 95.8]	0.21
'PS1005SPAdes.Assembly.fa'	'PS1051SPAdes.Assembly.fa'	92.4	[89.5 - 94.5]	89.4	[87.0 - 91.4]	94.2	[92.1 - 95.8]	0.22
'PS1005SPAdes.Assembly.fa'	'PS1078SPAdes.Assembly.fa'	92.4	[89.5 - 94.5]	89.4	[87.0 - 91.4]	94.2	[92.2 - 95.8]	0.21
'PS1047SPAdes.Assembly.fa'	'PS1074SPAdes.Assembly.fa'	92.4	[89.5 - 94.5]	89.4	[87.1 - 91.4]	94.2	[92.1 - 95.8]	0.22
'PS1049SPAdes.Assembly.fa'	'PS1074SPAdes.Assembly.fa'	92.4	[89.6 - 94.6]	89.4	[87.0 - 91.4]	94.3	[92.2 - 95.8]	0.21
'PS1003SPAdes.Assembly.fa'	'PS1042SPAdes.Assembly.fa'	92.5	[89.6 - 94.6]	89.4	[87.0 - 91.4]	94.3	[92.2 - 95.8]	0.2
'PS1052SPAdes.Assembly.fa'	'PS1074SPAdes.Assembly.fa'	92.5	[89.6 - 94.6]	89.4	[87.0 - 91.4]	94.3	[92.2 - 95.8]	0.2
'PS1003SPAdes.Assembly.fa'	'PS1045SPAdes.Assembly.fa'	93.8	[91.2 - 95.6]	89.4	[87.0 - 91.4]	95.2	[93.3 - 96.6]	0.12
'PS1074SPAdes.Assembly.fa'	'PS1078SPAdes.Assembly.fa'	92.4	[89.5 - 94.5]	89.4	[87.0 - 91.4]	94.3	[92.2 - 95.8]	0.21
'PS1003SPAdes.Assembly.fa'	'PS1047SPAdes.Assembly.fa'	92.4	[89.5 - 94.5]	89.4	[87.0 - 91.4]	94.2	[92.1 - 95.8]	0.22
'PS1051SPAdes.Assembly.fa'	'PS1074SPAdes.Assembly.fa'	92.4	[89.5 - 94.5]	89.4	[87.0 - 91.4]	94.2	[92.1 - 95.8]	0.22
'PS1005SPAdes.Assembly.fa'	'PS1049SPAdes.Assembly.fa'	92.4	[89.6 - 94.6]	89.4	[87.0 - 91.4]	94.3	[92.2 - 95.8]	0.21
'PS1005SPAdes.Assembly.fa'	'PS1042SPAdes.Assembly.fa'	92.5	[89.6 - 94.6]	89.4	[87.0 - 91.4]	94.3	[92.2 - 95.8]	0.2
'PS1045SPAdes.Assembly.fa'	'PS1074SPAdes.Assembly.fa'	93.8	[91.2 - 95.6]	89.4	[87.0 - 91.4]	95.2	[93.4 - 96.6]	0.13
'PS1003SPAdes.Assembly.fa'	'PS1078SPAdes.Assembly.fa'	92.4	[89.5 - 94.5]	89.4	[87.0 - 91.4]	94.2	[92.2 - 95.8]	0.21
'PS1005SPAdes.Assembly.fa'	'PS1047SPAdes.Assembly.fa'	92.4	[89.5 - 94.5]	89.4	[87.1 - 91.4]	94.2	[92.1 - 95.8]	0.22
'PS1004SPAdes.Assembly.fa'	'PS1044SPAdes.Assembly.fa'	91.5	[88.5 - 93.8]	89.4	[87.0 - 91.4]	93.6	[91.4 - 95.3]	0.24
'PS1003SPAdes.Assembly.fa'	'PS1049SPAdes.Assembly.fa'	92.4	[89.6 - 94.6]	89.4	[87.0 - 91.4]	94.3	[92.2 - 95.8]	0.21
'PS1005SPAdes.Assembly.fa'	'PS1050SPAdes.Assembly.fa'	92.4	[89.6 - 94.6]	89.4	[87.0 - 91.4]	94.3	[92.2 - 95.8]	0.21
'PS995SPAdes.Assembly.fa'	'PS1044SPAdes.Assembly.fa'	91.5	[88.5 - 93.8]	89.4	[87.0 - 91.4]	93.6	[91.4 - 95.3]	0.24
'PS1005SPAdes.Assembly.fa'	'PS1052SPAdes.Assembly.fa'	92.4	[89.6 - 94.6]	89.4	[87.0 - 91.4]	94.3	[92.2 - 95.8]	0.2
'PS1003SPAdes.Assembly.fa'	'PS1079SPAdes.Assembly.fa'	92.4	[89.5 - 94.5]	89.4	[87.0 - 91.4]	94.2	[92.1 - 95.8]	0.21
'PS1074SPAdes.Assembly.fa'	'PS1079SPAdes.Assembly.fa'	92.4	[89.5 - 94.5]	89.4	[87.0 - 91.4]	94.2	[92.1 - 95.8]	0.22
'PS1003SPAdes.Assembly.fa'	'PS1050SPAdes.Assembly.fa'	92.4	[89.6 - 94.6]	89.4	[87.0 - 91.4]	94.3	[92.2 - 95.8]	0.21
'PS987SPAdes.Assembly.fa'	'PS1054SPAdes.Assembly.fa'	90.8	[87.6 - 93.2]	89.3	[86.9 - 91.3]	93	[90.7 - 94.8]	0.17
'PS987SPAdes.Assembly.fa'	'PS1042SPAdes.Assembly.fa'	90.6	[87.4 - 93.0]	89.3	[86.9 - 91.3]	92.9	[90.5 - 94.7]	0.2
'PS1004SPAdes.Assembly.fa'	'PS1079SPAdes.Assembly.fa'	90.5	[87.3 - 92.9]	89.3	[86.9 - 91.3]	92.8	[90.4 - 94.6]	0.21
'PS1074SPAdes.Assembly.fa'	'PS1077SPAdes.Assembly.fa'	92.6	[89.8 - 94.7]	89.3	[86.9 - 91.3]	94.4	[92.3 - 95.9]	0.1
'PS1038SPAdes.Assembly.fa'	'PS1045SPAdes.Assembly.fa'	93.3	[90.6 - 95.3]	89.3	[86.9 - 91.3]	94.9	[92.9 - 96.3]	0.08
'PS987SPAdes.Assembly.fa'	'PS1045SPAdes.Assembly.fa'	91.9	[89.0 - 94.1]	89.3	[86.9 - 91.3]	93.9	[91.7 - 95.5]	0.12
'PS1005SPAdes.Assembly.fa'	'PS1048SPAdes.Assembly.fa'	92.6	[89.8 - 94.7]	89.3	[86.9 - 91.3]	94.4	[92.3 - 95.9]	0.1
'PS995SPAdes.Assembly.fa'	'PS1078SPAdes.Assembly.fa'	90.5	[87.3 - 92.9]	89.3	[86.9 - 91.3]	92.8	[90.5 - 94.6]	0.2
'PS987SPAdes.Assembly.fa'	'PS1079SPAdes.Assembly.fa'	90.5	[87.3 - 92.9]	89.3	[86.9 - 91.3]	92.8	[90.4 - 94.6]	0.21
'PS1044SPAdes.Assembly.fa'	'PS1074SPAdes.Assembly.fa'	89.9	[86.6 - 92.4]	89.3	[86.9 - 91.3]	92.3	[89.9 - 94.2]	0.25
'PS1003SPAdes.Assembly.fa'	'PS1046SPAdes.Assembly.fa'	92.4	[89.5 - 94.5]	89.3	[87.0 - 91.3]	94.2	[92.1 - 95.8]	0.21
'PS1003SPAdes.Assembly.fa'	'PS1044SPAdes.Assembly.fa'	89.9	[86.6 - 92.4]	89.3	[86.9 - 91.3]	92.3	[89.9 - 94.2]	0.25
'PS987SPAdes.Assembly.fa'	'PS1078SPAdes.Assembly.fa'	90.5	[87.3 - 92.9]	89.3	[86.9 - 91.3]	92.8	[90.5 - 94.6]	0.2
'PS1046SPAdes.Assembly.fa'	'PS1074SPAdes.Assembly.fa'	92.4	[89.5 - 94.5]	89.3	[87.0 - 91.3]	94.2	[92.1 - 95.8]	0.21
'PS995SPAdes.Assembly.fa'	'PS1079SPAdes.Assembly.fa'	90.5	[87.3 - 92.9]	89.3	[86.9 - 91.3]	92.8	[90.4 - 94.6]	0.21
'PS988SPAdes.Assembly.fa'	Pseudomonas cerasi 58	77.8	[73.9 - 81.4]	89.3	[86.9 - 91.3]	82.6	[79.3 - 85.5]	0.6
'PS987SPAdes.Assembly.fa'	'PS1049SPAdes.Assembly.fa'	90.5	[87.4 - 93.0]	89.3	[86.9 - 91.3]	92.8	[90.5 - 94.6]	0.2
'PS1048SPAdes.Assembly.fa'	'PS1074SPAdes.Assembly.fa'	92.6	[89.8 - 94.7]	89.3	[86.9 - 91.3]	94.4	[92.3 - 95.9]	0.1
'PS1074SPAdes.Assembly.fa'	'PS1076SPAdes.Assembly.fa'	92.6	[89.8 - 94.7]	89.3	[86.9 - 91.3]	94.4	[92.3 - 95.9]	0.1
'PS1004SPAdes.Assembly.fa'	'PS1047SPAdes.Assembly.fa'	90.5	[87.3 - 92.9]	89.3	[86.9 - 91.3]	92.8	[90.4 - 94.6]	0.21
'PS1005SPAdes.Assembly.fa'	'PS1043SPAdes.Assembly.fa'	90.7	[87.6 - 93.1]	89.3	[86.9 - 91.3]	93	[90.6 - 94.8]	0.2
'PS995SPAdes.Assembly.fa'	'PS1050SPAdes.Assembly.fa'	90.5	[87.4 - 93.0]	89.3	[86.9 - 91.3]	92.8	[90.5 - 94.7]	0.2
'PS987SPAdes.Assembly.fa'	'PS1043SPAdes.Assembly.fa'	90.6	[87.5 - 93.0]	89.3	[86.9 - 91.3]	92.9	[90.6 - 94.7]	0.19
'PS987SPAdes.Assembly.fa'	'PS1050SPAdes.Assembly.fa'	90.5	[87.4 - 93.0]	89.3	[86.9 - 91.3]	92.9	[90.5 - 94.7]	0.2
'PS1005SPAdes.Assembly.fa'	'PS1077SPAdes.Assembly.fa'	92.6	[89.8 - 94.7]	89.3	[86.9 - 91.3]	94.4	[92.3 - 95.9]	0.1
'PS1043SPAdes.Assembly.fa'	'PS1074SPAdes.Assembly.fa'	90.7	[87.6 - 93.1]	89.3	[86.9 - 91.3]	93	[90.7 - 94.8]	0.2
'PS987SPAdes.Assembly.fa'	'PS1051SPAdes.Assembly.fa'	90.5	[87.3 - 92.9]	89.3	[86.9 - 91.3]	92.8	[90.5 - 94.6]	0.21
'PS987SPAdes.Assembly.fa'	'PS1077SPAdes.Assembly.fa'	92.5	[89.7 - 94.7]	89.3	[86.9 - 91.3]	94.3	[92.3 - 95.9]	0.09
'PS987SPAdes.Assembly.fa'	'PS1052SPAdes.Assembly.fa'	90.5	[87.4 - 93.0]	89.3	[86.9 - 91.3]	92.9	[90.5 - 94.7]	0.19
'PS995SPAdes.Assembly.fa'	'PS1047SPAdes.Assembly.fa'	90.5	[87.3 - 92.9]	89.3	[86.9 - 91.3]	92.8	[90.4 - 94.6]	0.21
'PS987SPAdes.Assembly.fa'	'PS1048SPAdes.Assembly.fa'	92.5	[89.7 - 94.6]	89.3	[86.9 - 91.3]	94.3	[92.3 - 95.9]	0.09
'PS1004SPAdes.Assembly.fa'	'PS1052SPAdes.Assembly.fa'	90.5	[87.4 - 93.0]	89.3	[86.9 - 91.3]	92.8	[90.5 - 94.6]	0.19
'PS995SPAdes.Assembly.fa'	'PS1045SPAdes.Assembly.fa'	91.9	[89.0 - 94.1]	89.3	[86.9 - 91.3]	93.9	[91.7 - 95.5]	0.12
'PS1004SPAdes.Assembly.fa'	'PS1045SPAdes.Assembly.fa'	91.9	[89.0 - 94.1]	89.3	[86.9 - 91.3]	93.9	[91.7 - 95.5]	0.12
'PS1038SPAdes.Assembly.fa'	'PS1043SPAdes.Assembly.fa'	93.2	[90.5 - 95.2]	89.3	[86.9 - 91.3]	94.8	[92.9 - 96.3]	0
'PS987SPAdes.Assembly.fa'	'PS1047SPAdes.Assembly.fa'	90.5	[87.3 - 92.9]	89.3	[86.9 - 91.3]	92.8	[90.4 - 94.6]	0.21
'PS995SPAdes.Assembly.fa'	'PS1052SPAdes.Assembly.fa'	90.5	[87.4 - 93.0]	89.3	[86.9 - 91.3]	92.9	[90.5 - 94.7]	0.19
'PS1005SPAdes.Assembly.fa'	'PS1076SPAdes.Assembly.fa'	92.6	[89.8 - 94.7]	89.3	[86.9 - 91.3]	94.4	[92.3 - 95.9]	0.1
'PS987SPAdes.Assembly.fa'	'PS1076SPAdes.Assembly.fa'	92.5	[89.7 - 94.6]	89.3	[86.9 - 91.3]	94.3	[92.2 - 95.9]	0.09
'PS1005SPAdes.Assembly.fa'	'PS1044SPAdes.Assembly.fa'	89.9	[86.6 - 92.4]	89.3	[86.9 - 91.3]	92.3	[89.9 - 94.2]	0.25
'PS1003SPAdes.Assembly.fa'	'PS1077SPAdes.Assembly.fa'	92.6	[89.8 - 94.7]	89.2	[86.8 - 91.2]	94.4	[92.3 - 95.9]	0.1
'PS1004SPAdes.Assembly.fa'	'PS1050SPAdes.Assembly.fa'	90.5	[87.4 - 93.0]	89.2	[86.9 - 91.2]	92.8	[90.5 - 94.6]	0.2
'PS1004SPAdes.Assembly.fa'	'PS1051SPAdes.Assembly.fa'	90.5	[87.3 - 92.9]	89.2	[86.9 - 91.2]	92.8	[90.4 - 94.6]	0.21
'PS1004SPAdes.Assembly.fa'	'PS1049SPAdes.Assembly.fa'	90.5	[87.3 - 93.0]	89.2	[86.8 - 91.2]	92.8	[90.5 - 94.6]	0.2
'PS995SPAdes.Assembly.fa'	'PS1049SPAdes.Assembly.fa'	90.5	[87.4 - 93.0]	89.2	[86.8 - 91.2]	92.8	[90.5 - 94.6]	0.2
'PS1004SPAdes.Assembly.fa'	'PS1078SPAdes.Assembly.fa'	90.5	[87.3 - 92.9]	89.2	[86.9 - 91.2]	92.8	[90.5 - 94.6]	0.2
'PS995SPAdes.Assembly.fa'	'PS1042SPAdes.Assembly.fa'	90.6	[87.4 - 93.0]	89.2	[86.8 - 91.2]	92.9	[90.5 - 94.7]	0.2
'PS995SPAdes.Assembly.fa'	'PS1051SPAdes.Assembly.fa'	90.5	[87.3 - 92.9]	89.2	[86.9 - 91.2]	92.8	[90.4 - 94.6]	0.21
'PS995SPAdes.Assembly.fa'	'PS1077SPAdes.Assembly.fa'	92.5	[89.7 - 94.7]	89.2	[86.8 - 91.2]	94.3	[92.3 - 95.9]	0.09
'PS1003SPAdes.Assembly.fa'	'PS1048SPAdes.Assembly.fa'	92.6	[89.8 - 94.7]	89.2	[86.8 - 91.2]	94.4	[92.3 - 95.9]	0.1
'PS995SPAdes.Assembly.fa'	'PS1076SPAdes.Assembly.fa'	92.5	[89.7 - 94.6]	89.2	[86.8 - 91.2]	94.3	[92.2 - 95.9]	0.09
'PS1003SPAdes.Assembly.fa'	'PS1076SPAdes.Assembly.fa'	92.6	[89.8 - 94.7]	89.2	[86.8 - 91.2]	94.4	[92.3 - 95.9]	0.1
'PS1004SPAdes.Assembly.fa'	'PS1043SPAdes.Assembly.fa'	90.6	[87.4 - 93.0]	89.2	[86.8 - 91.2]	92.9	[90.6 - 94.7]	0.19
'PS995SPAdes.Assembly.fa'	'PS1048SPAdes.Assembly.fa'	92.5	[89.7 - 94.6]	89.2	[86.8 - 91.2]	94.3	[92.3 - 95.9]	0.09
'PS1004SPAdes.Assembly.fa'	'PS1048SPAdes.Assembly.fa'	92.5	[89.7 - 94.6]	89.2	[86.8 - 91.2]	94.3	[92.2 - 95.9]	0.09
'PS1004SPAdes.Assembly.fa'	'PS1042SPAdes.Assembly.fa'	90.6	[87.4 - 93.0]	89.2	[86.8 - 91.2]	92.9	[90.5 - 94.7]	0.2
'PS995SPAdes.Assembly.fa'	'PS1043SPAdes.Assembly.fa'	90.6	[87.4 - 93.0]	89.2	[86.8 - 91.2]	92.9	[90.6 - 94.7]	0.19
'PS1004SPAdes.Assembly.fa'	'PS1054SPAdes.Assembly.fa'	90.7	[87.6 - 93.2]	89.2	[86.9 - 91.2]	93	[90.7 - 94.8]	0.17
'PS995SPAdes.Assembly.fa'	'PS1054SPAdes.Assembly.fa'	90.7	[87.6 - 93.2]	89.2	[86.9 - 91.2]	93	[90.7 - 94.8]	0.17
'PS987SPAdes.Assembly.fa'	'PS1046SPAdes.Assembly.fa'	90.5	[87.3 - 92.9]	89.2	[86.8 - 91.2]	92.8	[90.4 - 94.6]	0.2
'PS1038SPAdes.Assembly.fa'	'PS1044SPAdes.Assembly.fa'	92.6	[89.8 - 94.7]	89.2	[86.8 - 91.2]	94.4	[92.3 - 95.9]	0.05
'PS1004SPAdes.Assembly.fa'	'PS1076SPAdes.Assembly.fa'	92.5	[89.7 - 94.6]	89.2	[86.8 - 91.2]	94.3	[92.2 - 95.9]	0.09
'PS1004SPAdes.Assembly.fa'	'PS1077SPAdes.Assembly.fa'	92.5	[89.7 - 94.6]	89.2	[86.8 - 91.2]	94.3	[92.3 - 95.9]	0.09
'PS995SPAdes.Assembly.fa'	'PS1046SPAdes.Assembly.fa'	90.5	[87.3 - 92.9]	89.2	[86.8 - 91.2]	92.8	[90.4 - 94.6]	0.2
'PS1004SPAdes.Assembly.fa'	'PS1046SPAdes.Assembly.fa'	90.5	[87.3 - 92.9]	89.2	[86.8 - 91.2]	92.8	[90.4 - 94.6]	0.2
'PS1003SPAdes.Assembly.fa'	'PS1043SPAdes.Assembly.fa'	90.7	[87.6 - 93.1]	89.2	[86.8 - 91.2]	93	[90.6 - 94.8]	0.2
'PS1038SPAdes.Assembly.fa'	'PS1048SPAdes.Assembly.fa'	92.3	[89.4 - 94.4]	89.1	[86.7 - 91.1]	94.1	[92.0 - 95.7]	0.1
'PS1038SPAdes.Assembly.fa'	'PS1074SPAdes.Assembly.fa'	93.1	[90.3 - 95.1]	89.1	[86.7 - 91.1]	94.7	[92.7 - 96.2]	0.2
'PS1003SPAdes.Assembly.fa'	'PS1038SPAdes.Assembly.fa'	93.1	[90.3 - 95.1]	89.1	[86.7 - 91.1]	94.7	[92.7 - 96.2]	0.2
'PS1038SPAdes.Assembly.fa'	'PS1077SPAdes.Assembly.fa'	92.3	[89.4 - 94.5]	89.1	[86.7 - 91.1]	94.1	[92.0 - 95.7]	0.11
'PS1005SPAdes.Assembly.fa'	'PS1038SPAdes.Assembly.fa'	93.1	[90.3 - 95.1]	89.1	[86.7 - 91.1]	94.7	[92.7 - 96.2]	0.2
'PS1038SPAdes.Assembly.fa'	'PS1076SPAdes.Assembly.fa'	92.3	[89.4 - 94.4]	89.1	[86.7 - 91.1]	94.1	[92.0 - 95.7]	0.1
'PS1046SPAdes.Assembly.fa'	'PS1089SPAdes.Assembly.fa'	90.7	[87.6 - 93.1]	89	[86.6 - 91.0]	93	[90.6 - 94.7]	0.05
'PS1045SPAdes.Assembly.fa'	'PS1082SPAdes.Assembly.fa'	92.2	[89.3 - 94.3]	89	[86.6 - 91.0]	94	[91.9 - 95.6]	0.04
'PS1050SPAdes.Assembly.fa'	'PS1085SPAdes.Assembly.fa'	90.8	[87.7 - 93.2]	89	[86.6 - 91.0]	93	[90.7 - 94.8]	0.04
'PS1078SPAdes.Assembly.fa'	'PS1093SPAdes.Assembly.fa'	90.8	[87.7 - 93.2]	89	[86.6 - 91.0]	93	[90.7 - 94.8]	0.04
'PS1049SPAdes.Assembly.fa'	'PS1090SPAdes.Assembly.fa'	90.8	[87.7 - 93.2]	89	[86.6 - 91.0]	93	[90.7 - 94.8]	0.04
'PS1048SPAdes.Assembly.fa'	'PS1093SPAdes.Assembly.fa'	92.9	[90.2 - 95.0]	89	[86.6 - 91.0]	94.6	[92.6 - 96.1]	0.07
'PS1050SPAdes.Assembly.fa'	'PS1089SPAdes.Assembly.fa'	90.8	[87.7 - 93.2]	89	[86.6 - 91.0]	93	[90.7 - 94.8]	0.04
'PS1047SPAdes.Assembly.fa'	'PS1085SPAdes.Assembly.fa'	90.7	[87.6 - 93.2]	89	[86.6 - 91.0]	93	[90.6 - 94.7]	0.05
'PS1049SPAdes.Assembly.fa'	'PS1082SPAdes.Assembly.fa'	90.8	[87.7 - 93.2]	89	[86.6 - 91.0]	93	[90.7 - 94.8]	0.04
'PS1046SPAdes.Assembly.fa'	'PS1085SPAdes.Assembly.fa'	90.7	[87.6 - 93.1]	89	[86.6 - 91.0]	93	[90.6 - 94.7]	0.05
'PS1078SPAdes.Assembly.fa'	'PS1085SPAdes.Assembly.fa'	90.8	[87.6 - 93.2]	89	[86.6 - 91.0]	93	[90.7 - 94.8]	0.04
'PS1079SPAdes.Assembly.fa'	'PS1094SPAdes.Assembly.fa'	90.8	[87.6 - 93.2]	89	[86.6 - 91.1]	93	[90.7 - 94.8]	0.05
'PS1076SPAdes.Assembly.fa'	'PS1089SPAdes.Assembly.fa'	92.9	[90.1 - 95.0]	89	[86.6 - 91.0]	94.6	[92.5 - 96.1]	0.07
'PS1077SPAdes.Assembly.fa'	'PS1085SPAdes.Assembly.fa'	92.9	[90.1 - 95.0]	89	[86.5 - 91.0]	94.6	[92.5 - 96.1]	0.07
'PS1046SPAdes.Assembly.fa'	'PS1093SPAdes.Assembly.fa'	90.8	[87.6 - 93.2]	89	[86.6 - 91.0]	93	[90.6 - 94.8]	0.05
'PS1054SPAdes.Assembly.fa'	'PS1094SPAdes.Assembly.fa'	91.2	[88.1 - 93.5]	89	[86.6 - 91.0]	93.3	[91.0 - 95.0]	0.01
'PS1045SPAdes.Assembly.fa'	'PS1089SPAdes.Assembly.fa'	92.2	[89.3 - 94.3]	89	[86.6 - 91.0]	94	[91.9 - 95.6]	0.04
'PS1079SPAdes.Assembly.fa'	'PS1082SPAdes.Assembly.fa'	90.8	[87.6 - 93.2]	89	[86.6 - 91.1]	93	[90.7 - 94.8]	0.05
'PS1076SPAdes.Assembly.fa'	'PS1090SPAdes.Assembly.fa'	92.9	[90.2 - 95.0]	89	[86.6 - 91.0]	94.6	[92.5 - 96.1]	0.07
'PS1054SPAdes.Assembly.fa'	'PS1082SPAdes.Assembly.fa'	91.2	[88.1 - 93.5]	89	[86.6 - 91.0]	93.3	[91.0 - 95.0]	0.01
'PS1042SPAdes.Assembly.fa'	'PS1089SPAdes.Assembly.fa'	90.8	[87.7 - 93.2]	89	[86.6 - 91.0]	93	[90.7 - 94.8]	0.04
'PS1045SPAdes.Assembly.fa'	'PS1085SPAdes.Assembly.fa'	92.2	[89.3 - 94.3]	89	[86.6 - 91.0]	94	[91.9 - 95.6]	0.04
'PS1076SPAdes.Assembly.fa'	'PS1082SPAdes.Assembly.fa'	92.9	[90.1 - 95.0]	89	[86.6 - 91.0]	94.6	[92.5 - 96.1]	0.07
'PS1049SPAdes.Assembly.fa'	'PS1089SPAdes.Assembly.fa'	90.8	[87.7 - 93.2]	89	[86.6 - 91.0]	93	[90.7 - 94.8]	0.04
'PS1045SPAdes.Assembly.fa'	'PS1093SPAdes.Assembly.fa'	92.2	[89.3 - 94.4]	89	[86.6 - 91.0]	94	[91.9 - 95.6]	0.04
'PS1051SPAdes.Assembly.fa'	'PS1082SPAdes.Assembly.fa'	90.8	[87.6 - 93.2]	89	[86.6 - 91.0]	93	[90.7 - 94.8]	0.05
'PS1003SPAdes.Assembly.fa'	'PS1054SPAdes.Assembly.fa'	91.7	[88.7 - 93.9]	89	[86.6 - 91.0]	93.6	[91.4 - 95.3]	0.18
'PS1079SPAdes.Assembly.fa'	'PS1090SPAdes.Assembly.fa'	90.8	[87.6 - 93.2]	89	[86.6 - 91.0]	93	[90.7 - 94.8]	0.05
'PS1050SPAdes.Assembly.fa'	'PS1093SPAdes.Assembly.fa'	90.8	[87.7 - 93.2]	89	[86.6 - 91.0]	93	[90.7 - 94.8]	0.04
'PS1052SPAdes.Assembly.fa'	'PS1094SPAdes.Assembly.fa'	90.9	[87.7 - 93.2]	89	[86.6 - 91.0]	93.1	[90.7 - 94.8]	0.04
'PS1042SPAdes.Assembly.fa'	'PS1094SPAdes.Assembly.fa'	90.8	[87.7 - 93.2]	89	[86.6 - 91.0]	93	[90.7 - 94.8]	0.04
'PS1049SPAdes.Assembly.fa'	'PS1093SPAdes.Assembly.fa'	90.8	[87.7 - 93.2]	89	[86.6 - 91.0]	93	[90.7 - 94.8]	0.04
'PS1078SPAdes.Assembly.fa'	'PS1094SPAdes.Assembly.fa'	90.8	[87.7 - 93.2]	89	[86.6 - 91.0]	93	[90.7 - 94.8]	0.04
'PS1078SPAdes.Assembly.fa'	'PS1090SPAdes.Assembly.fa'	90.8	[87.7 - 93.2]	89	[86.6 - 91.0]	93	[90.7 - 94.8]	0.04
'PS1050SPAdes.Assembly.fa'	'PS1082SPAdes.Assembly.fa'	90.8	[87.7 - 93.2]	89	[86.6 - 91.0]	93	[90.7 - 94.8]	0.04
'PS1052SPAdes.Assembly.fa'	'PS1085SPAdes.Assembly.fa'	90.8	[87.7 - 93.2]	89	[86.6 - 91.0]	93	[90.7 - 94.8]	0.04
'PS1077SPAdes.Assembly.fa'	'PS1082SPAdes.Assembly.fa'	92.9	[90.1 - 95.0]	89	[86.5 - 91.0]	94.6	[92.5 - 96.1]	0.07
'PS1052SPAdes.Assembly.fa'	'PS1093SPAdes.Assembly.fa'	90.9	[87.7 - 93.2]	89	[86.6 - 91.0]	93	[90.7 - 94.8]	0.04
'PS1077SPAdes.Assembly.fa'	'PS1093SPAdes.Assembly.fa'	92.9	[90.2 - 95.0]	89	[86.5 - 91.0]	94.6	[92.6 - 96.1]	0.07
'PS1076SPAdes.Assembly.fa'	'PS1085SPAdes.Assembly.fa'	92.9	[90.1 - 95.0]	89	[86.6 - 91.0]	94.6	[92.5 - 96.1]	0.06
'PS1048SPAdes.Assembly.fa'	'PS1089SPAdes.Assembly.fa'	92.9	[90.1 - 95.0]	89	[86.5 - 91.0]	94.6	[92.5 - 96.1]	0.07
'PS1050SPAdes.Assembly.fa'	'PS1094SPAdes.Assembly.fa'	90.8	[87.7 - 93.2]	89	[86.6 - 91.0]	93	[90.7 - 94.8]	0.04
'PS1048SPAdes.Assembly.fa'	'PS1082SPAdes.Assembly.fa'	92.9	[90.1 - 95.0]	89	[86.6 - 91.0]	94.6	[92.5 - 96.1]	0.07
'PS1042SPAdes.Assembly.fa'	'PS1082SPAdes.Assembly.fa'	90.8	[87.7 - 93.2]	89	[86.6 - 91.1]	93	[90.7 - 94.8]	0.04
'PS1054SPAdes.Assembly.fa'	'PS1074SPAdes.Assembly.fa'	91.7	[88.7 - 93.9]	89	[86.6 - 91.0]	93.6	[91.4 - 95.3]	0.18
'PS1042SPAdes.Assembly.fa'	'PS1090SPAdes.Assembly.fa'	90.9	[87.7 - 93.2]	89	[86.6 - 91.0]	93	[90.7 - 94.8]	0.04
'PS1079SPAdes.Assembly.fa'	'PS1093SPAdes.Assembly.fa'	90.8	[87.6 - 93.2]	89	[86.6 - 91.0]	93	[90.7 - 94.8]	0.05
'PS1050SPAdes.Assembly.fa'	'PS1090SPAdes.Assembly.fa'	90.8	[87.7 - 93.2]	89	[86.6 - 91.0]	93	[90.7 - 94.8]	0.04
'PS1078SPAdes.Assembly.fa'	'PS1089SPAdes.Assembly.fa'	90.8	[87.6 - 93.2]	89	[86.6 - 91.0]	93	[90.7 - 94.8]	0.04
'PS1047SPAdes.Assembly.fa'	'PS1090SPAdes.Assembly.fa'	90.8	[87.6 - 93.2]	89	[86.6 - 91.0]	93	[90.7 - 94.8]	0.05
'PS1047SPAdes.Assembly.fa'	'PS1082SPAdes.Assembly.fa'	90.7	[87.6 - 93.2]	89	[86.6 - 91.0]	93	[90.6 - 94.8]	0.05
'PS1005SPAdes.Assembly.fa'	'PS1054SPAdes.Assembly.fa'	91.7	[88.7 - 93.9]	89	[86.6 - 91.0]	93.6	[91.4 - 95.3]	0.18
'PS1054SPAdes.Assembly.fa'	'PS1085SPAdes.Assembly.fa'	91.2	[88.1 - 93.5]	89	[86.6 - 91.0]	93.3	[91.0 - 95.0]	0.02
'PS1048SPAdes.Assembly.fa'	'PS1085SPAdes.Assembly.fa'	92.9	[90.1 - 95.0]	89	[86.6 - 91.0]	94.6	[92.5 - 96.1]	0.07
'PS1054SPAdes.Assembly.fa'	'PS1089SPAdes.Assembly.fa'	91.2	[88.1 - 93.5]	89	[86.5 - 91.0]	93.3	[91.0 - 95.0]	0.01
'PS1051SPAdes.Assembly.fa'	'PS1094SPAdes.Assembly.fa'	90.8	[87.6 - 93.2]	89	[86.6 - 91.0]	93	[90.7 - 94.8]	0.05
'PS1079SPAdes.Assembly.fa'	'PS1089SPAdes.Assembly.fa'	90.8	[87.6 - 93.2]	89	[86.6 - 91.1]	93	[90.7 - 94.8]	0.05
'PS1047SPAdes.Assembly.fa'	'PS1089SPAdes.Assembly.fa'	90.7	[87.6 - 93.2]	89	[86.6 - 91.0]	93	[90.6 - 94.7]	0.05
'PS1045SPAdes.Assembly.fa'	'PS1094SPAdes.Assembly.fa'	92.2	[89.3 - 94.4]	89	[86.6 - 91.0]	94	[91.9 - 95.6]	0.04
'PS1048SPAdes.Assembly.fa'	'PS1090SPAdes.Assembly.fa'	92.9	[90.2 - 95.0]	89	[86.5 - 91.0]	94.6	[92.5 - 96.1]	0.07
'PS1079SPAdes.Assembly.fa'	'PS1085SPAdes.Assembly.fa'	90.8	[87.6 - 93.2]	89	[86.6 - 91.1]	93	[90.7 - 94.8]	0.05
'PS1042SPAdes.Assembly.fa'	'PS1085SPAdes.Assembly.fa'	90.8	[87.7 - 93.2]	89	[86.6 - 91.0]	93	[90.7 - 94.8]	0.04
'PS1054SPAdes.Assembly.fa'	'PS1093SPAdes.Assembly.fa'	91.2	[88.1 - 93.5]	89	[86.6 - 91.0]	93.3	[91.0 - 95.0]	0.01
'PS1051SPAdes.Assembly.fa'	'PS1090SPAdes.Assembly.fa'	90.8	[87.6 - 93.2]	89	[86.6 - 91.0]	93	[90.7 - 94.8]	0.05
'PS1046SPAdes.Assembly.fa'	'PS1094SPAdes.Assembly.fa'	90.8	[87.6 - 93.2]	89	[86.6 - 91.0]	93	[90.6 - 94.8]	0.05
'PS1038SPAdes.Assembly.fa'	'PS1054SPAdes.Assembly.fa'	94.1	[91.5 - 95.9]	89	[86.6 - 91.1]	95.4	[93.6 - 96.7]	0.02
'PS1077SPAdes.Assembly.fa'	'PS1094SPAdes.Assembly.fa'	92.9	[90.2 - 95.0]	89	[86.5 - 91.0]	94.6	[92.6 - 96.1]	0.07
'PS1049SPAdes.Assembly.fa'	'PS1094SPAdes.Assembly.fa'	90.8	[87.7 - 93.2]	89	[86.6 - 91.0]	93	[90.7 - 94.8]	0.04
'PS1051SPAdes.Assembly.fa'	'PS1085SPAdes.Assembly.fa'	90.8	[87.6 - 93.2]	89	[86.6 - 91.0]	93	[90.7 - 94.8]	0.05
'PS1052SPAdes.Assembly.fa'	'PS1089SPAdes.Assembly.fa'	90.8	[87.7 - 93.2]	89	[86.6 - 91.0]	93	[90.7 - 94.8]	0.04
'PS1045SPAdes.Assembly.fa'	'PS1090SPAdes.Assembly.fa'	92.2	[89.3 - 94.4]	89	[86.6 - 91.0]	94	[91.9 - 95.6]	0.04
'PS1046SPAdes.Assembly.fa'	'PS1090SPAdes.Assembly.fa'	90.8	[87.6 - 93.2]	89	[86.6 - 91.0]	93	[90.6 - 94.8]	0.05
'PS1078SPAdes.Assembly.fa'	'PS1082SPAdes.Assembly.fa'	90.8	[87.7 - 93.2]	89	[86.6 - 91.0]	93	[90.7 - 94.8]	0.04
'PS1047SPAdes.Assembly.fa'	'PS1093SPAdes.Assembly.fa'	90.8	[87.6 - 93.2]	89	[86.6 - 91.0]	93	[90.7 - 94.8]	0.05
'PS1047SPAdes.Assembly.fa'	'PS1094SPAdes.Assembly.fa'	90.8	[87.6 - 93.2]	89	[86.6 - 91.0]	93	[90.7 - 94.8]	0.05
'PS1052SPAdes.Assembly.fa'	'PS1082SPAdes.Assembly.fa'	90.8	[87.7 - 93.2]	89	[86.6 - 91.0]	93	[90.7 - 94.8]	0.04
'PS1049SPAdes.Assembly.fa'	'PS1085SPAdes.Assembly.fa'	90.8	[87.7 - 93.2]	89	[86.6 - 91.0]	93	[90.7 - 94.8]	0.05
'PS1051SPAdes.Assembly.fa'	'PS1089SPAdes.Assembly.fa'	90.8	[87.6 - 93.2]	89	[86.6 - 91.0]	93	[90.7 - 94.8]	0.05
'PS1042SPAdes.Assembly.fa'	'PS1093SPAdes.Assembly.fa'	90.8	[87.7 - 93.2]	89	[86.6 - 91.1]	93	[90.7 - 94.8]	0.04
'PS1052SPAdes.Assembly.fa'	'PS1090SPAdes.Assembly.fa'	90.9	[87.7 - 93.2]	89	[86.6 - 91.0]	93	[90.7 - 94.8]	0.04
'PS1046SPAdes.Assembly.fa'	'PS1082SPAdes.Assembly.fa'	90.7	[87.6 - 93.2]	89	[86.6 - 91.0]	93	[90.6 - 94.7]	0.05
'PS1048SPAdes.Assembly.fa'	'PS1094SPAdes.Assembly.fa'	92.9	[90.2 - 95.0]	89	[86.6 - 91.0]	94.6	[92.5 - 96.1]	0.07
'PS1051SPAdes.Assembly.fa'	'PS1093SPAdes.Assembly.fa'	90.8	[87.6 - 93.2]	89	[86.6 - 91.0]	93	[90.7 - 94.8]	0.05
'PS1076SPAdes.Assembly.fa'	'PS1094SPAdes.Assembly.fa'	92.9	[90.1 - 95.0]	89	[86.6 - 91.0]	94.6	[92.6 - 96.1]	0.07
'PS1054SPAdes.Assembly.fa'	'PS1090SPAdes.Assembly.fa'	91.2	[88.1 - 93.5]	89	[86.5 - 91.0]	93.3	[91.0 - 95.0]	0.01
'PS1076SPAdes.Assembly.fa'	'PS1093SPAdes.Assembly.fa'	92.9	[90.1 - 95.0]	89	[86.6 - 91.0]	94.6	[92.6 - 96.1]	0.07
'PS995SPAdes.Assembly.fa'	'PS1038SPAdes.Assembly.fa'	91.2	[88.1 - 93.5]	88.9	[86.5 - 91.0]	93.3	[91.0 - 95.0]	0.2
'PS987SPAdes.Assembly.fa'	'PS1094SPAdes.Assembly.fa'	92.6	[89.7 - 94.7]	88.9	[86.5 - 90.9]	94.3	[92.2 - 95.8]	0.16
'PS1005SPAdes.Assembly.fa'	'PS1082SPAdes.Assembly.fa'	91.8	[88.8 - 94.0]	88.9	[86.5 - 91.0]	93.7	[91.5 - 95.4]	0.16
'PS1005SPAdes.Assembly.fa'	'PS1094SPAdes.Assembly.fa'	91.8	[88.8 - 94.0]	88.9	[86.5 - 91.0]	93.7	[91.5 - 95.4]	0.16
'PS1074SPAdes.Assembly.fa'	'PS1082SPAdes.Assembly.fa'	91.8	[88.8 - 94.0]	88.9	[86.5 - 90.9]	93.7	[91.5 - 95.4]	0.16
'PS1003SPAdes.Assembly.fa'	'PS1082SPAdes.Assembly.fa'	91.8	[88.8 - 94.0]	88.9	[86.5 - 91.0]	93.7	[91.5 - 95.4]	0.16
'PS1003SPAdes.Assembly.fa'	'PS1089SPAdes.Assembly.fa'	91.8	[88.8 - 94.0]	88.9	[86.5 - 90.9]	93.7	[91.5 - 95.4]	0.16
'PS1004SPAdes.Assembly.fa'	'PS1038SPAdes.Assembly.fa'	91.2	[88.1 - 93.5]	88.9	[86.5 - 91.0]	93.3	[91.0 - 95.0]	0.19
'PS995SPAdes.Assembly.fa'	'PS1090SPAdes.Assembly.fa'	92.6	[89.7 - 94.7]	88.9	[86.4 - 90.9]	94.3	[92.2 - 95.8]	0.16
'PS1005SPAdes.Assembly.fa'	'PS1090SPAdes.Assembly.fa'	91.8	[88.8 - 94.0]	88.9	[86.5 - 91.0]	93.7	[91.5 - 95.4]	0.16
'PS1077SPAdes.Assembly.fa'	'PS1089SPAdes.Assembly.fa'	92.9	[90.1 - 95.0]	88.9	[86.5 - 91.0]	94.6	[92.5 - 96.1]	0.07
'PS1004SPAdes.Assembly.fa'	'PS1085SPAdes.Assembly.fa'	92.6	[89.7 - 94.7]	88.9	[86.4 - 90.9]	94.3	[92.2 - 95.8]	0.16
'PS1003SPAdes.Assembly.fa'	'PS1090SPAdes.Assembly.fa'	91.8	[88.8 - 94.0]	88.9	[86.5 - 90.9]	93.7	[91.5 - 95.4]	0.16
'PS987SPAdes.Assembly.fa'	'PS1082SPAdes.Assembly.fa'	92.6	[89.7 - 94.7]	88.9	[86.5 - 90.9]	94.3	[92.2 - 95.8]	0.16
'PS987SPAdes.Assembly.fa'	'PS1093SPAdes.Assembly.fa'	92.6	[89.7 - 94.7]	88.9	[86.5 - 90.9]	94.3	[92.2 - 95.8]	0.16
'PS1004SPAdes.Assembly.fa'	'PS1082SPAdes.Assembly.fa'	92.6	[89.7 - 94.7]	88.9	[86.5 - 90.9]	94.3	[92.2 - 95.8]	0.16
'PS987SPAdes.Assembly.fa'	'PS1090SPAdes.Assembly.fa'	92.6	[89.7 - 94.7]	88.9	[86.4 - 90.9]	94.3	[92.2 - 95.8]	0.16
'PS1004SPAdes.Assembly.fa'	'PS1094SPAdes.Assembly.fa'	92.6	[89.7 - 94.7]	88.9	[86.5 - 90.9]	94.3	[92.2 - 95.8]	0.16
'PS995SPAdes.Assembly.fa'	'PS1094SPAdes.Assembly.fa'	92.6	[89.7 - 94.7]	88.9	[86.5 - 90.9]	94.3	[92.2 - 95.8]	0.16
'PS1074SPAdes.Assembly.fa'	'PS1085SPAdes.Assembly.fa'	91.8	[88.8 - 94.0]	88.9	[86.5 - 90.9]	93.7	[91.5 - 95.4]	0.16
'PS1074SPAdes.Assembly.fa'	'PS1094SPAdes.Assembly.fa'	91.8	[88.8 - 94.0]	88.9	[86.5 - 90.9]	93.7	[91.5 - 95.4]	0.17
'PS987SPAdes.Assembly.fa'	'PS1038SPAdes.Assembly.fa'	91.2	[88.1 - 93.5]	88.9	[86.5 - 91.0]	93.3	[91.0 - 95.0]	0.19
'PS1004SPAdes.Assembly.fa'	'PS1090SPAdes.Assembly.fa'	92.6	[89.7 - 94.7]	88.9	[86.5 - 90.9]	94.3	[92.2 - 95.8]	0.16
'PS987SPAdes.Assembly.fa'	'PS1089SPAdes.Assembly.fa'	92.6	[89.7 - 94.7]	88.9	[86.4 - 90.9]	94.3	[92.2 - 95.8]	0.16
'PS1005SPAdes.Assembly.fa'	'PS1089SPAdes.Assembly.fa'	91.8	[88.8 - 94.0]	88.9	[86.5 - 91.0]	93.7	[91.5 - 95.4]	0.16
'PS987SPAdes.Assembly.fa'	'PS1085SPAdes.Assembly.fa'	92.6	[89.7 - 94.7]	88.9	[86.4 - 90.9]	94.3	[92.2 - 95.8]	0.16
'PS1077SPAdes.Assembly.fa'	'PS1090SPAdes.Assembly.fa'	92.9	[90.2 - 95.0]	88.9	[86.5 - 91.0]	94.6	[92.5 - 96.1]	0.07
'PS1003SPAdes.Assembly.fa'	'PS1093SPAdes.Assembly.fa'	91.8	[88.8 - 94.0]	88.9	[86.5 - 91.0]	93.7	[91.5 - 95.4]	0.16
'PS1004SPAdes.Assembly.fa'	'PS1093SPAdes.Assembly.fa'	92.6	[89.7 - 94.7]	88.9	[86.5 - 90.9]	94.3	[92.2 - 95.8]	0.16
'PS995SPAdes.Assembly.fa'	'PS1089SPAdes.Assembly.fa'	92.6	[89.7 - 94.7]	88.9	[86.4 - 90.9]	94.3	[92.2 - 95.8]	0.16
'PS1005SPAdes.Assembly.fa'	'PS1085SPAdes.Assembly.fa'	91.8	[88.8 - 94.0]	88.9	[86.5 - 91.0]	93.7	[91.5 - 95.4]	0.16
'PS1005SPAdes.Assembly.fa'	'PS1093SPAdes.Assembly.fa'	91.8	[88.8 - 94.0]	88.9	[86.5 - 91.0]	93.7	[91.5 - 95.4]	0.16
'PS1074SPAdes.Assembly.fa'	'PS1093SPAdes.Assembly.fa'	91.8	[88.8 - 94.0]	88.9	[86.5 - 91.0]	93.7	[91.5 - 95.4]	0.17
'PS1003SPAdes.Assembly.fa'	'PS1085SPAdes.Assembly.fa'	91.8	[88.8 - 94.0]	88.9	[86.5 - 90.9]	93.7	[91.5 - 95.4]	0.16
'PS995SPAdes.Assembly.fa'	'PS1093SPAdes.Assembly.fa'	92.6	[89.7 - 94.7]	88.9	[86.5 - 90.9]	94.3	[92.2 - 95.8]	0.16
'PS1003SPAdes.Assembly.fa'	'PS1094SPAdes.Assembly.fa'	91.8	[88.8 - 94.0]	88.9	[86.5 - 91.0]	93.7	[91.5 - 95.4]	0.16
'PS1074SPAdes.Assembly.fa'	'PS1089SPAdes.Assembly.fa'	91.8	[88.8 - 94.0]	88.9	[86.5 - 90.9]	93.7	[91.5 - 95.4]	0.16
'PS995SPAdes.Assembly.fa'	'PS1085SPAdes.Assembly.fa'	92.6	[89.7 - 94.7]	88.9	[86.4 - 90.9]	94.3	[92.2 - 95.8]	0.16
'PS1004SPAdes.Assembly.fa'	'PS1089SPAdes.Assembly.fa'	92.6	[89.7 - 94.7]	88.9	[86.5 - 90.9]	94.3	[92.2 - 95.8]	0.16
'PS995SPAdes.Assembly.fa'	'PS1082SPAdes.Assembly.fa'	92.6	[89.7 - 94.7]	88.9	[86.4 - 90.9]	94.3	[92.2 - 95.8]	0.16
'PS1074SPAdes.Assembly.fa'	'PS1090SPAdes.Assembly.fa'	91.8	[88.8 - 94.0]	88.9	[86.5 - 90.9]	93.7	[91.5 - 95.4]	0.17
'PS1095SPAdes.Assembly.fa'	Pseudomonas cerasi 58	77.8	[73.8 - 81.3]	88.8	[86.4 - 90.9]	82.5	[79.2 - 85.4]	0.55
'PS1044SPAdes.Assembly.fa'	'PS1082SPAdes.Assembly.fa'	91.4	[88.4 - 93.7]	88.8	[86.3 - 90.8]	93.4	[91.2 - 95.1]	0.09
'PS1043SPAdes.Assembly.fa'	'PS1093SPAdes.Assembly.fa'	91.2	[88.2 - 93.6]	88.8	[86.4 - 90.9]	93.3	[91.1 - 95.0]	0.04
'PS1043SPAdes.Assembly.fa'	'PS1090SPAdes.Assembly.fa'	91.2	[88.2 - 93.6]	88.8	[86.4 - 90.9]	93.3	[91.0 - 95.0]	0.03
'PS1083SPAdes.Assembly.fa'	Pseudomonas cerasi 58	77.8	[73.8 - 81.3]	88.8	[86.4 - 90.9]	82.5	[79.2 - 85.4]	0.55
'PS1084SPAdes.Assembly.fa'	Pseudomonas cerasi 58	77.8	[73.8 - 81.3]	88.8	[86.4 - 90.9]	82.5	[79.2 - 85.4]	0.55
'PS1043SPAdes.Assembly.fa'	'PS1089SPAdes.Assembly.fa'	91.2	[88.2 - 93.6]	88.8	[86.4 - 90.9]	93.3	[91.0 - 95.0]	0.04
'PS1044SPAdes.Assembly.fa'	'PS1085SPAdes.Assembly.fa'	91.4	[88.3 - 93.7]	88.8	[86.3 - 90.8]	93.4	[91.2 - 95.1]	0.09
'PS1044SPAdes.Assembly.fa'	'PS1094SPAdes.Assembly.fa'	91.4	[88.4 - 93.7]	88.8	[86.3 - 90.8]	93.4	[91.2 - 95.1]	0.09
'PS1043SPAdes.Assembly.fa'	'PS1085SPAdes.Assembly.fa'	91.2	[88.2 - 93.6]	88.8	[86.4 - 90.9]	93.3	[91.0 - 95.0]	0.04
'PS1086SPAdes.Assembly.fa'	Pseudomonas cerasi 58	77.8	[73.8 - 81.3]	88.8	[86.4 - 90.9]	82.5	[79.2 - 85.4]	0.55
'PS1044SPAdes.Assembly.fa'	'PS1090SPAdes.Assembly.fa'	91.4	[88.4 - 93.7]	88.8	[86.3 - 90.8]	93.4	[91.2 - 95.1]	0.08
'PS1044SPAdes.Assembly.fa'	'PS1093SPAdes.Assembly.fa'	91.4	[88.4 - 93.7]	88.8	[86.3 - 90.8]	93.4	[91.2 - 95.1]	0.08
'PS1043SPAdes.Assembly.fa'	'PS1082SPAdes.Assembly.fa'	91.2	[88.2 - 93.6]	88.8	[86.4 - 90.9]	93.3	[91.0 - 95.0]	0.04
'PS1043SPAdes.Assembly.fa'	'PS1094SPAdes.Assembly.fa'	91.2	[88.2 - 93.6]	88.8	[86.4 - 90.9]	93.3	[91.1 - 95.0]	0.04
'PS1044SPAdes.Assembly.fa'	'PS1089SPAdes.Assembly.fa'	91.4	[88.4 - 93.7]	88.8	[86.3 - 90.8]	93.4	[91.2 - 95.1]	0.09
'PS1008SPAdes.Assembly.fa'	Pseudomonas cerasi 58	77.9	[73.9 - 81.4]	88.3	[85.8 - 90.4]	82.5	[79.2 - 85.4]	0.5
'PS989SPAdes.Assembly.fa'	'PS1053SPAdes.Assembly.fa'	90.9	[87.8 - 93.3]	86.4	[83.8 - 88.7]	92.7	[90.4 - 94.6]	0.12
'PS951SPAdes.Assembly.fa'	'PS990SPAdes.Assembly.fa'	93.9	[91.3 - 95.7]	84.2	[81.5 - 86.7]	94.7	[92.7 - 96.1]	0.14
'PS1053SPAdes.Assembly.fa'	Pseudomonas syringae KCTC 12500	84.9	[81.2 - 88.0]	83.9	[81.1 - 86.3]	87.7	[84.7 - 90.1]	0.18
'PS990SPAdes.Assembly.fa'	Pseudomonas viridiflava DSM 6694	95.1	[92.8 - 96.7]	83.7	[80.9 - 86.2]	95.5	[93.7 - 96.8]	0.03
'PS989SPAdes.Assembly.fa'	'PS1041SPAdes.Assembly.fa'	89.9	[86.7 - 92.5]	83.6	[80.8 - 86.1]	91.6	[89.0 - 93.6]	0.13
'PS989SPAdes.Assembly.fa'	Pseudomonas syringae KCTC 12500	88.9	[85.5 - 91.6]	83.5	[80.7 - 85.9]	90.8	[88.1 - 92.9]	0.06
'PS951SPAdes.Assembly.fa'	Pseudomonas viridiflava DSM 6694	94.5	[92.1 - 96.2]	83.2	[80.4 - 85.7]	95	[93.1 - 96.4]	0.11
'PS991SPAdes.Assembly.fa'	'PS996SPAdes.Assembly.fa'	92.9	[90.1 - 94.9]	83	[80.2 - 85.5]	93.8	[91.6 - 95.4]	0
'PS996SPAdes.Assembly.fa'	Pseudomonas viridiflava DSM 6694	93.8	[91.2 - 95.7]	82.9	[80.1 - 85.4]	94.4	[92.4 - 96.0]	0.02
'PS991SPAdes.Assembly.fa'	Pseudomonas viridiflava DSM 6694	92.9	[90.1 - 94.9]	82.9	[80.1 - 85.4]	93.7	[91.5 - 95.4]	0.02
'PS1041SPAdes.Assembly.fa'	'PS1053SPAdes.Assembly.fa'	87.7	[84.2 - 90.5]	82.7	[79.8 - 85.2]	89.7	[86.9 - 91.9]	0.01
'PS990SPAdes.Assembly.fa'	'PS991SPAdes.Assembly.fa'	93.4	[90.7 - 95.3]	82.7	[79.9 - 85.2]	94.1	[91.9 - 95.7]	0.01
'PS991SPAdes.Assembly.fa'	'PS993SPAdes.Assembly.fa'	93.4	[90.8 - 95.4]	82.6	[79.7 - 85.1]	94.1	[92.0 - 95.7]	0.02
'PS1041SPAdes.Assembly.fa'	Pseudomonas syringae KCTC 12500	87.9	[84.4 - 90.7]	82.5	[79.6 - 85.0]	89.8	[87.0 - 92.0]	0.19
'PS951SPAdes.Assembly.fa'	'PS991SPAdes.Assembly.fa'	91.1	[88.0 - 93.4]	82.4	[79.6 - 85.0]	92.3	[89.8 - 94.2]	0.13
'PS951SPAdes.Assembly.fa'	'PS996SPAdes.Assembly.fa'	93.6	[90.9 - 95.5]	82.4	[79.6 - 84.9]	94.2	[92.1 - 95.8]	0.13
'PS990SPAdes.Assembly.fa'	'PS996SPAdes.Assembly.fa'	93.8	[91.2 - 95.7]	82.4	[79.6 - 85.0]	94.4	[92.3 - 95.9]	0.01
'PS990SPAdes.Assembly.fa'	'PS993SPAdes.Assembly.fa'	94.5	[92.1 - 96.2]	82.3	[79.5 - 84.9]	94.9	[93.0 - 96.3]	0
'PS951SPAdes.Assembly.fa'	'PS993SPAdes.Assembly.fa'	92.4	[89.6 - 94.6]	82.3	[79.4 - 84.8]	93.3	[91.0 - 95.0]	0.14
'PS993SPAdes.Assembly.fa'	Pseudomonas viridiflava DSM 6694	94.1	[91.6 - 95.9]	82	[79.1 - 84.5]	94.6	[92.5 - 96.1]	0.04
'PS993SPAdes.Assembly.fa'	'PS996SPAdes.Assembly.fa'	93.9	[91.4 - 95.8]	82	[79.1 - 84.5]	94.4	[92.4 - 95.9]	0.01
'PS993SPAdes.Assembly.fa'	'PS998SPAdes.Assembly.fa'	93.2	[90.5 - 95.2]	82	[79.2 - 84.6]	93.9	[91.7 - 95.5]	0.13
'PS991SPAdes.Assembly.fa'	'PS998SPAdes.Assembly.fa'	92.1	[89.1 - 94.3]	81.8	[78.9 - 84.4]	92.9	[90.6 - 94.7]	0.11
'PS951SPAdes.Assembly.fa'	'PS998SPAdes.Assembly.fa'	90.8	[87.6 - 93.2]	81.7	[78.8 - 84.3]	91.9	[89.4 - 93.9]	0.02
'PS990SPAdes.Assembly.fa'	'PS998SPAdes.Assembly.fa'	94.1	[91.6 - 95.9]	81.4	[78.5 - 83.9]	94.4	[92.4 - 96.0]	0.13
'PS996SPAdes.Assembly.fa'	'PS998SPAdes.Assembly.fa'	92	[89.0 - 94.2]	81	[78.2 - 83.6]	92.8	[90.4 - 94.6]	0.11
'PS998SPAdes.Assembly.fa'	Pseudomonas viridiflava DSM 6694	92.1	[89.2 - 94.3]	80.8	[77.9 - 83.4]	92.9	[90.5 - 94.7]	0.09
'PS992SPAdes.Assembly.fa'	'PS1039SPAdes.Assembly.fa'	89.3	[86.0 - 92.0]	79.7	[76.7 - 82.3]	90.5	[87.8 - 92.6]	0.17
'PS996SPAdes.Assembly.fa'	'PS1039SPAdes.Assembly.fa'	91.7	[88.7 - 94.0]	76.8	[73.8 - 79.6]	91.9	[89.4 - 93.9]	0.04
'PS990SPAdes.Assembly.fa'	'PS1039SPAdes.Assembly.fa'	89.7	[86.4 - 92.2]	76.7	[73.7 - 79.4]	90.2	[87.5 - 92.4]	0.05
'PS990SPAdes.Assembly.fa'	'PS992SPAdes.Assembly.fa'	89	[85.7 - 91.7]	76.6	[73.6 - 79.3]	89.7	[86.9 - 92.0]	0.22
'PS991SPAdes.Assembly.fa'	'PS992SPAdes.Assembly.fa'	92	[89.1 - 94.2]	76.6	[73.6 - 79.4]	92.1	[89.6 - 94.0]	0.2
'PS951SPAdes.Assembly.fa'	'PS1039SPAdes.Assembly.fa'	88.5	[85.1 - 91.2]	76.6	[73.6 - 79.4]	89.3	[86.5 - 91.6]	0.09
'PS991SPAdes.Assembly.fa'	'PS1039SPAdes.Assembly.fa'	89.1	[85.8 - 91.8]	76.5	[73.5 - 79.3]	89.8	[87.0 - 92.0]	0.04
'PS993SPAdes.Assembly.fa'	'PS1039SPAdes.Assembly.fa'	90.5	[87.4 - 93.0]	76.5	[73.5 - 79.2]	90.9	[88.3 - 93.0]	0.05
'PS1039SPAdes.Assembly.fa'	Pseudomonas viridiflava DSM 6694	90.1	[86.8 - 92.6]	76.5	[73.5 - 79.2]	90.5	[87.9 - 92.7]	0.02
'PS992SPAdes.Assembly.fa'	Pseudomonas viridiflava DSM 6694	89.7	[86.4 - 92.3]	76.3	[73.3 - 79.0]	90.2	[87.5 - 92.4]	0.18
'PS951SPAdes.Assembly.fa'	'PS992SPAdes.Assembly.fa'	87	[83.4 - 89.9]	76.2	[73.2 - 78.9]	88	[85.0 - 90.4]	0.07
'PS998SPAdes.Assembly.fa'	'PS1039SPAdes.Assembly.fa'	88.8	[85.4 - 91.5]	76.1	[73.1 - 78.9]	89.5	[86.7 - 91.8]	0.08
'PS992SPAdes.Assembly.fa'	'PS993SPAdes.Assembly.fa'	89.9	[86.6 - 92.4]	76.1	[73.1 - 78.8]	90.3	[87.6 - 92.5]	0.22
'PS992SPAdes.Assembly.fa'	'PS996SPAdes.Assembly.fa'	88.1	[84.6 - 90.9]	76.1	[73.1 - 78.9]	88.9	[86.0 - 91.2]	0.2
'PS992SPAdes.Assembly.fa'	'PS998SPAdes.Assembly.fa'	87.9	[84.4 - 90.7]	75.5	[72.5 - 78.3]	88.7	[85.8 - 91.0]	0.09
'PS989SPAdes.Assembly.fa'	'PS1132SPAdes.Assembly.fa'	77.8	[73.8 - 81.3]	69.6	[66.6 - 72.5]	79	[75.6 - 82.1]	0.25
'PS1132SPAdes.Assembly.fa'	Pseudomonas syringae KCTC 12500	78.8	[74.9 - 82.3]	69.4	[66.4 - 72.2]	79.9	[76.5 - 82.9]	0.31
'PS1053SPAdes.Assembly.fa'	'PS1132SPAdes.Assembly.fa'	79.6	[75.6 - 83.0]	69.2	[66.2 - 72.0]	80.5	[77.1 - 83.5]	0.13
'PS1041SPAdes.Assembly.fa'	'PS1132SPAdes.Assembly.fa'	77.6	[73.6 - 81.1]	69	[66.0 - 71.8]	78.8	[75.3 - 81.8]	0.12
'PS1042SPAdes.Assembly.fa'	'PS1132SPAdes.Assembly.fa'	77.1	[73.1 - 80.7]	62.3	[59.4 - 65.1]	76.8	[73.3 - 79.9]	0.05
'PS1052SPAdes.Assembly.fa'	'PS1132SPAdes.Assembly.fa'	77.1	[73.1 - 80.6]	62.2	[59.4 - 65.0]	76.8	[73.3 - 79.9]	0.05
'PS1043SPAdes.Assembly.fa'	'PS1132SPAdes.Assembly.fa'	76.9	[72.9 - 80.4]	62.2	[59.3 - 65.0]	76.6	[73.1 - 79.7]	0.05
'PS1045SPAdes.Assembly.fa'	'PS1132SPAdes.Assembly.fa'	78.5	[74.5 - 82.0]	62.2	[59.4 - 65.0]	78	[74.5 - 81.1]	0.03
'PS1046SPAdes.Assembly.fa'	'PS1132SPAdes.Assembly.fa'	77	[73.0 - 80.5]	62.2	[59.4 - 65.0]	76.7	[73.2 - 79.8]	0.06
'PS1079SPAdes.Assembly.fa'	'PS1132SPAdes.Assembly.fa'	77	[73.0 - 80.6]	62.2	[59.4 - 65.0]	76.7	[73.2 - 79.8]	0.06
'PS1085SPAdes.Assembly.fa'	'PS1132SPAdes.Assembly.fa'	78.5	[74.6 - 82.0]	62.2	[59.3 - 65.0]	78	[74.5 - 81.1]	0.01
'PS1077SPAdes.Assembly.fa'	'PS1132SPAdes.Assembly.fa'	78.9	[74.9 - 82.4]	62.2	[59.3 - 65.0]	78.3	[74.8 - 81.4]	0.06
'PS1049SPAdes.Assembly.fa'	'PS1132SPAdes.Assembly.fa'	77.1	[73.1 - 80.6]	62.2	[59.4 - 65.0]	76.7	[73.3 - 79.9]	0.06
'PS1090SPAdes.Assembly.fa'	'PS1132SPAdes.Assembly.fa'	78.6	[74.6 - 82.1]	62.2	[59.3 - 65.0]	78	[74.6 - 81.1]	0.01
'PS1089SPAdes.Assembly.fa'	'PS1132SPAdes.Assembly.fa'	78.5	[74.6 - 82.0]	62.2	[59.3 - 65.0]	78	[74.5 - 81.1]	0.01
'PS1093SPAdes.Assembly.fa'	'PS1132SPAdes.Assembly.fa'	78.6	[74.6 - 82.1]	62.2	[59.3 - 65.0]	78	[74.6 - 81.1]	0.01
'PS1082SPAdes.Assembly.fa'	'PS1132SPAdes.Assembly.fa'	78.5	[74.6 - 82.0]	62.2	[59.3 - 65.0]	78	[74.5 - 81.1]	0.01
'PS1051SPAdes.Assembly.fa'	'PS1132SPAdes.Assembly.fa'	77	[73.0 - 80.6]	62.2	[59.4 - 65.0]	76.7	[73.2 - 79.8]	0.06
'PS1076SPAdes.Assembly.fa'	'PS1132SPAdes.Assembly.fa'	78.9	[74.9 - 82.3]	62.2	[59.4 - 65.0]	78.3	[74.8 - 81.4]	0.05
'PS1047SPAdes.Assembly.fa'	'PS1132SPAdes.Assembly.fa'	77	[73.1 - 80.6]	62.2	[59.4 - 65.0]	76.7	[73.3 - 79.9]	0.06
'PS1054SPAdes.Assembly.fa'	'PS1132SPAdes.Assembly.fa'	77.1	[73.2 - 80.7]	62.2	[59.3 - 65.0]	76.8	[73.3 - 79.9]	0.03
'PS1038SPAdes.Assembly.fa'	'PS1132SPAdes.Assembly.fa'	78.2	[74.3 - 81.7]	62.2	[59.3 - 65.0]	77.7	[74.3 - 80.8]	0.05
'PS1050SPAdes.Assembly.fa'	'PS1132SPAdes.Assembly.fa'	77.1	[73.1 - 80.6]	62.2	[59.4 - 65.0]	76.8	[73.3 - 79.9]	0.05
'PS1078SPAdes.Assembly.fa'	'PS1132SPAdes.Assembly.fa'	77.1	[73.1 - 80.6]	62.2	[59.4 - 65.0]	76.8	[73.3 - 79.9]	0.06
'PS1048SPAdes.Assembly.fa'	'PS1132SPAdes.Assembly.fa'	78.9	[74.9 - 82.4]	62.2	[59.3 - 65.0]	78.3	[74.8 - 81.4]	0.05
'PS1094SPAdes.Assembly.fa'	'PS1132SPAdes.Assembly.fa'	78.6	[74.6 - 82.1]	62.2	[59.3 - 65.0]	78	[74.6 - 81.1]	0.01
'PS1044SPAdes.Assembly.fa'	'PS1132SPAdes.Assembly.fa'	76.1	[72.1 - 79.6]	62.2	[59.3 - 65.0]	75.9	[72.4 - 79.1]	0.1
'PS1074SPAdes.Assembly.fa'	'PS1132SPAdes.Assembly.fa'	81.1	[77.2 - 84.5]	61.9	[59.0 - 64.7]	80.1	[76.7 - 83.1]	0.15
'PS1004SPAdes.Assembly.fa'	'PS1132SPAdes.Assembly.fa'	80.7	[76.8 - 84.1]	61.9	[59.0 - 64.7]	79.7	[76.3 - 82.8]	0.15
'PS1003SPAdes.Assembly.fa'	'PS1132SPAdes.Assembly.fa'	81.1	[77.2 - 84.5]	61.9	[59.0 - 64.7]	80.1	[76.7 - 83.1]	0.15
'PS1005SPAdes.Assembly.fa'	'PS1132SPAdes.Assembly.fa'	81.1	[77.2 - 84.5]	61.9	[59.1 - 64.7]	80.1	[76.6 - 83.1]	0.15
'PS995SPAdes.Assembly.fa'	'PS1132SPAdes.Assembly.fa'	80.7	[76.8 - 84.1]	61.9	[59.0 - 64.7]	79.7	[76.3 - 82.8]	0.15
'PS987SPAdes.Assembly.fa'	'PS1132SPAdes.Assembly.fa'	80.7	[76.8 - 84.1]	61.9	[59.0 - 64.7]	79.7	[76.3 - 82.8]	0.15
'PS1132SPAdes.Assembly.fa'	Pseudomonas cerasi 58	73.2	[69.2 - 76.8]	61.2	[58.3 - 64.0]	73.2	[69.7 - 76.4]	0.46
'PS987SPAdes.Assembly.fa'	'PS989SPAdes.Assembly.fa'	85.4	[81.7 - 88.4]	60.8	[57.9 - 63.6]	83.3	[80.0 - 86.2]	0.39
'PS989SPAdes.Assembly.fa'	'PS995SPAdes.Assembly.fa'	85.4	[81.7 - 88.4]	60.8	[57.9 - 63.6]	83.3	[80.0 - 86.2]	0.4
'PS989SPAdes.Assembly.fa'	'PS1004SPAdes.Assembly.fa'	85.4	[81.6 - 88.4]	60.8	[57.9 - 63.6]	83.3	[80.0 - 86.2]	0.39
'PS989SPAdes.Assembly.fa'	'PS1074SPAdes.Assembly.fa'	86.4	[82.8 - 89.4]	60.8	[57.9 - 63.6]	84.2	[81.0 - 87.0]	0.4
'PS989SPAdes.Assembly.fa'	'PS1005SPAdes.Assembly.fa'	86.4	[82.8 - 89.4]	60.8	[57.9 - 63.6]	84.2	[81.0 - 87.0]	0.4
'PS989SPAdes.Assembly.fa'	'PS1003SPAdes.Assembly.fa'	86.4	[82.8 - 89.3]	60.8	[57.9 - 63.6]	84.2	[80.9 - 87.0]	0.4
'PS1053SPAdes.Assembly.fa'	'PS1079SPAdes.Assembly.fa'	80.6	[76.7 - 84.0]	60.7	[57.8 - 63.4]	79.3	[75.9 - 82.4]	0.06
'PS1038SPAdes.Assembly.fa'	'PS1053SPAdes.Assembly.fa'	81.1	[77.2 - 84.5]	60.7	[57.8 - 63.5]	79.8	[76.4 - 82.8]	0.08
'PS1042SPAdes.Assembly.fa'	'PS1053SPAdes.Assembly.fa'	80.6	[76.7 - 84.0]	60.7	[57.9 - 63.5]	79.4	[75.9 - 82.4]	0.07
'PS1047SPAdes.Assembly.fa'	'PS1053SPAdes.Assembly.fa'	80.6	[76.7 - 84.0]	60.7	[57.8 - 63.4]	79.3	[75.9 - 82.4]	0.06
'PS989SPAdes.Assembly.fa'	'PS1093SPAdes.Assembly.fa'	82.2	[78.3 - 85.5]	60.7	[57.9 - 63.5]	80.7	[77.3 - 83.7]	0.24
'PS1044SPAdes.Assembly.fa'	'PS1053SPAdes.Assembly.fa'	79.9	[75.9 - 83.3]	60.7	[57.8 - 63.4]	78.7	[75.3 - 81.8]	0.03
'PS989SPAdes.Assembly.fa'	'PS1082SPAdes.Assembly.fa'	82.2	[78.4 - 85.5]	60.7	[57.9 - 63.5]	80.7	[77.3 - 83.7]	0.24
'PS989SPAdes.Assembly.fa'	'PS1038SPAdes.Assembly.fa'	82.6	[78.8 - 85.9]	60.7	[57.9 - 63.5]	81	[77.7 - 84.0]	0.2
'PS1052SPAdes.Assembly.fa'	'PS1053SPAdes.Assembly.fa'	80.7	[76.8 - 84.1]	60.7	[57.8 - 63.4]	79.4	[76.0 - 82.5]	0.08
'PS989SPAdes.Assembly.fa'	'PS1089SPAdes.Assembly.fa'	82.2	[78.4 - 85.6]	60.7	[57.8 - 63.5]	80.7	[77.3 - 83.7]	0.24
'PS1046SPAdes.Assembly.fa'	'PS1053SPAdes.Assembly.fa'	80.6	[76.7 - 84.0]	60.7	[57.8 - 63.4]	79.3	[75.9 - 82.4]	0.07
'PS1053SPAdes.Assembly.fa'	'PS1076SPAdes.Assembly.fa'	82.8	[79.0 - 86.1]	60.7	[57.8 - 63.4]	81.2	[77.8 - 84.1]	0.18
'PS989SPAdes.Assembly.fa'	'PS1094SPAdes.Assembly.fa'	82.2	[78.4 - 85.5]	60.7	[57.8 - 63.5]	80.7	[77.3 - 83.7]	0.24
'PS989SPAdes.Assembly.fa'	'PS1090SPAdes.Assembly.fa'	82.2	[78.4 - 85.5]	60.7	[57.9 - 63.5]	80.7	[77.3 - 83.7]	0.24
'PS1043SPAdes.Assembly.fa'	'PS1053SPAdes.Assembly.fa'	80.8	[76.8 - 84.1]	60.7	[57.8 - 63.4]	79.5	[76.0 - 82.5]	0.08
'PS1053SPAdes.Assembly.fa'	'PS1093SPAdes.Assembly.fa'	81.6	[77.7 - 85.0]	60.7	[57.8 - 63.4]	80.2	[76.8 - 83.2]	0.11
'PS989SPAdes.Assembly.fa'	'PS1085SPAdes.Assembly.fa'	82.3	[78.4 - 85.6]	60.7	[57.8 - 63.5]	80.7	[77.3 - 83.7]	0.24
'PS1008SPAdes.Assembly.fa'	'PS1132SPAdes.Assembly.fa'	78.8	[74.8 - 82.3]	60.7	[57.8 - 63.5]	77.8	[74.3 - 80.9]	0.04
'PS1053SPAdes.Assembly.fa'	'PS1078SPAdes.Assembly.fa'	80.6	[76.7 - 84.0]	60.7	[57.8 - 63.5]	79.4	[75.9 - 82.4]	0.07
'PS1050SPAdes.Assembly.fa'	'PS1053SPAdes.Assembly.fa'	80.7	[76.8 - 84.1]	60.7	[57.8 - 63.4]	79.4	[76.0 - 82.5]	0.07
'PS1053SPAdes.Assembly.fa'	'PS1074SPAdes.Assembly.fa'	86.3	[82.7 - 89.3]	60.6	[57.8 - 63.4]	84.1	[80.8 - 86.9]	0.28
'PS1005SPAdes.Assembly.fa'	'PS1053SPAdes.Assembly.fa'	86.3	[82.7 - 89.3]	60.6	[57.8 - 63.4]	84.1	[80.8 - 86.9]	0.28
'PS1053SPAdes.Assembly.fa'	'PS1054SPAdes.Assembly.fa'	80.9	[77.0 - 84.3]	60.6	[57.8 - 63.4]	79.6	[76.2 - 82.6]	0.1
'PS1003SPAdes.Assembly.fa'	'PS1053SPAdes.Assembly.fa'	86.3	[82.7 - 89.3]	60.6	[57.8 - 63.4]	84.1	[80.8 - 86.9]	0.28
'PS1053SPAdes.Assembly.fa'	'PS1077SPAdes.Assembly.fa'	82.8	[79.0 - 86.1]	60.6	[57.8 - 63.4]	81.2	[77.8 - 84.1]	0.18
'PS1053SPAdes.Assembly.fa'	'PS1089SPAdes.Assembly.fa'	81.6	[77.7 - 85.0]	60.6	[57.8 - 63.4]	80.2	[76.8 - 83.2]	0.12
'PS1053SPAdes.Assembly.fa'	'PS1094SPAdes.Assembly.fa'	81.6	[77.7 - 85.0]	60.6	[57.8 - 63.4]	80.2	[76.8 - 83.2]	0.12
'PS995SPAdes.Assembly.fa'	'PS1053SPAdes.Assembly.fa'	86.2	[82.6 - 89.2]	60.6	[57.8 - 63.4]	84	[80.8 - 86.8]	0.27
'PS1048SPAdes.Assembly.fa'	'PS1053SPAdes.Assembly.fa'	82.8	[79.0 - 86.1]	60.6	[57.8 - 63.4]	81.2	[77.8 - 84.1]	0.18
'PS1045SPAdes.Assembly.fa'	'PS1053SPAdes.Assembly.fa'	82.2	[78.3 - 85.5]	60.6	[57.8 - 63.4]	80.6	[77.2 - 83.6]	0.15
'PS1053SPAdes.Assembly.fa'	'PS1090SPAdes.Assembly.fa'	81.6	[77.7 - 85.0]	60.6	[57.8 - 63.4]	80.2	[76.8 - 83.2]	0.11
'PS987SPAdes.Assembly.fa'	'PS1053SPAdes.Assembly.fa'	86.2	[82.6 - 89.2]	60.6	[57.8 - 63.4]	84	[80.8 - 86.8]	0.27
'PS1051SPAdes.Assembly.fa'	'PS1053SPAdes.Assembly.fa'	80.6	[76.7 - 84.0]	60.6	[57.8 - 63.4]	79.3	[75.9 - 82.4]	0.06
'PS1049SPAdes.Assembly.fa'	'PS1053SPAdes.Assembly.fa'	80.7	[76.8 - 84.1]	60.6	[57.8 - 63.4]	79.4	[76.0 - 82.4]	0.07
'PS1053SPAdes.Assembly.fa'	'PS1085SPAdes.Assembly.fa'	81.7	[77.8 - 85.0]	60.6	[57.8 - 63.4]	80.2	[76.8 - 83.2]	0.12
'PS1053SPAdes.Assembly.fa'	'PS1082SPAdes.Assembly.fa'	81.6	[77.7 - 85.0]	60.6	[57.8 - 63.4]	80.2	[76.8 - 83.2]	0.12
'PS1004SPAdes.Assembly.fa'	'PS1053SPAdes.Assembly.fa'	86.2	[82.6 - 89.2]	60.6	[57.7 - 63.4]	84	[80.8 - 86.8]	0.27
'PS988SPAdes.Assembly.fa'	'PS1132SPAdes.Assembly.fa'	80.3	[76.4 - 83.8]	60.6	[57.7 - 63.4]	79.1	[75.7 - 82.2]	0.14
'PS1089SPAdes.Assembly.fa'	Pseudomonas syringae KCTC 12500	83.7	[79.9 - 86.9]	60.5	[57.6 - 63.2]	81.9	[78.6 - 84.8]	0.3
'PS1085SPAdes.Assembly.fa'	Pseudomonas syringae KCTC 12500	83.8	[80.0 - 87.0]	60.5	[57.6 - 63.2]	81.9	[78.6 - 84.8]	0.3
'PS1082SPAdes.Assembly.fa'	Pseudomonas syringae KCTC 12500	83.7	[79.9 - 86.9]	60.5	[57.6 - 63.3]	81.9	[78.5 - 84.8]	0.3
'PS1094SPAdes.Assembly.fa'	Pseudomonas syringae KCTC 12500	83.7	[79.9 - 86.9]	60.5	[57.6 - 63.2]	81.9	[78.5 - 84.8]	0.3
'PS1038SPAdes.Assembly.fa'	Pseudomonas syringae KCTC 12500	83.3	[79.4 - 86.5]	60.5	[57.6 - 63.3]	81.5	[78.1 - 84.4]	0.26
'PS1090SPAdes.Assembly.fa'	Pseudomonas syringae KCTC 12500	83.7	[79.9 - 86.9]	60.5	[57.6 - 63.2]	81.9	[78.5 - 84.8]	0.3
'PS1093SPAdes.Assembly.fa'	Pseudomonas syringae KCTC 12500	83.7	[79.9 - 86.9]	60.5	[57.6 - 63.2]	81.9	[78.5 - 84.8]	0.3
'PS1095SPAdes.Assembly.fa'	'PS1132SPAdes.Assembly.fa'	81.3	[77.4 - 84.7]	60.4	[57.6 - 63.2]	79.9	[76.4 - 82.9]	0.09
'PS989SPAdes.Assembly.fa'	'PS1047SPAdes.Assembly.fa'	82.2	[78.3 - 85.5]	60.4	[57.5 - 63.2]	80.6	[77.2 - 83.6]	0.19
'PS989SPAdes.Assembly.fa'	'PS1049SPAdes.Assembly.fa'	82.1	[78.3 - 85.5]	60.4	[57.5 - 63.2]	80.5	[77.2 - 83.5]	0.19
'PS1086SPAdes.Assembly.fa'	'PS1132SPAdes.Assembly.fa'	81.3	[77.4 - 84.7]	60.4	[57.6 - 63.2]	79.8	[76.4 - 82.9]	0.09
'PS1084SPAdes.Assembly.fa'	'PS1132SPAdes.Assembly.fa'	81.3	[77.4 - 84.7]	60.4	[57.6 - 63.2]	79.9	[76.5 - 82.9]	0.09
'PS989SPAdes.Assembly.fa'	'PS1051SPAdes.Assembly.fa'	82.2	[78.3 - 85.5]	60.4	[57.5 - 63.2]	80.6	[77.2 - 83.6]	0.19
'PS989SPAdes.Assembly.fa'	'PS1076SPAdes.Assembly.fa'	83.4	[79.5 - 86.6]	60.4	[57.5 - 63.2]	81.6	[78.2 - 84.5]	0.3
'PS989SPAdes.Assembly.fa'	'PS1079SPAdes.Assembly.fa'	82.2	[78.3 - 85.5]	60.4	[57.5 - 63.2]	80.6	[77.2 - 83.6]	0.19
'PS989SPAdes.Assembly.fa'	'PS1046SPAdes.Assembly.fa'	82	[78.1 - 85.3]	60.4	[57.5 - 63.2]	80.4	[77.0 - 83.4]	0.19
'PS989SPAdes.Assembly.fa'	'PS1042SPAdes.Assembly.fa'	82.2	[78.3 - 85.5]	60.4	[57.6 - 63.2]	80.6	[77.2 - 83.6]	0.2
'PS989SPAdes.Assembly.fa'	'PS1077SPAdes.Assembly.fa'	83.4	[79.5 - 86.6]	60.4	[57.6 - 63.2]	81.6	[78.2 - 84.5]	0.31
'PS989SPAdes.Assembly.fa'	'PS1050SPAdes.Assembly.fa'	82.1	[78.3 - 85.4]	60.4	[57.6 - 63.2]	80.5	[77.1 - 83.5]	0.2
'PS989SPAdes.Assembly.fa'	'PS1078SPAdes.Assembly.fa'	82.1	[78.2 - 85.4]	60.4	[57.5 - 63.2]	80.5	[77.1 - 83.5]	0.19
'PS989SPAdes.Assembly.fa'	'PS1043SPAdes.Assembly.fa'	81.2	[77.3 - 84.6]	60.4	[57.6 - 63.2]	79.8	[76.3 - 82.8]	0.2
'PS989SPAdes.Assembly.fa'	'PS1045SPAdes.Assembly.fa'	83.6	[79.8 - 86.8]	60.4	[57.5 - 63.2]	81.8	[78.4 - 84.7]	0.28
'PS989SPAdes.Assembly.fa'	'PS1048SPAdes.Assembly.fa'	83.4	[79.5 - 86.6]	60.4	[57.6 - 63.2]	81.6	[78.2 - 84.5]	0.3
'PS989SPAdes.Assembly.fa'	'PS1054SPAdes.Assembly.fa'	82	[78.1 - 85.3]	60.4	[57.5 - 63.2]	80.4	[77.0 - 83.4]	0.22
'PS989SPAdes.Assembly.fa'	'PS1052SPAdes.Assembly.fa'	82.2	[78.3 - 85.5]	60.4	[57.5 - 63.2]	80.6	[77.2 - 83.6]	0.2
'PS1083SPAdes.Assembly.fa'	'PS1132SPAdes.Assembly.fa'	81.3	[77.4 - 84.7]	60.4	[57.6 - 63.2]	79.8	[76.4 - 82.9]	0.09
'PS989SPAdes.Assembly.fa'	'PS1044SPAdes.Assembly.fa'	80.2	[76.2 - 83.6]	60.3	[57.5 - 63.1]	78.9	[75.4 - 81.9]	0.15
'PS1050SPAdes.Assembly.fa'	Pseudomonas syringae KCTC 12500	82.1	[78.3 - 85.4]	60.2	[57.3 - 62.9]	80.5	[77.1 - 83.5]	0.26
'PS1046SPAdes.Assembly.fa'	Pseudomonas syringae KCTC 12500	82	[78.1 - 85.3]	60.2	[57.3 - 62.9]	80.4	[77.0 - 83.4]	0.25
'PS1044SPAdes.Assembly.fa'	Pseudomonas syringae KCTC 12500	81.8	[77.9 - 85.1]	60.2	[57.3 - 62.9]	80.2	[76.8 - 83.2]	0.21
'PS1042SPAdes.Assembly.fa'	Pseudomonas syringae KCTC 12500	82.1	[78.2 - 85.4]	60.2	[57.3 - 63.0]	80.5	[77.1 - 83.5]	0.26
'PS1045SPAdes.Assembly.fa'	Pseudomonas syringae KCTC 12500	83.6	[79.8 - 86.8]	60.1	[57.3 - 62.9]	81.7	[78.3 - 84.6]	0.34
'PS1043SPAdes.Assembly.fa'	Pseudomonas syringae KCTC 12500	82.4	[78.6 - 85.7]	60.1	[57.3 - 62.9]	80.7	[77.3 - 83.7]	0.26
'PS1052SPAdes.Assembly.fa'	Pseudomonas syringae KCTC 12500	82.2	[78.3 - 85.5]	60.1	[57.3 - 62.9]	80.5	[77.1 - 83.5]	0.26
'PS1076SPAdes.Assembly.fa'	Pseudomonas syringae KCTC 12500	84.4	[80.6 - 87.5]	60.1	[57.3 - 62.9]	82.3	[79.0 - 85.2]	0.36
'PS1078SPAdes.Assembly.fa'	Pseudomonas syringae KCTC 12500	82.1	[78.2 - 85.4]	60.1	[57.3 - 62.9]	80.4	[77.0 - 83.4]	0.25
'PS1077SPAdes.Assembly.fa'	Pseudomonas syringae KCTC 12500	84.4	[80.6 - 87.5]	60.1	[57.3 - 62.9]	82.3	[79.0 - 85.2]	0.37
'PS1005SPAdes.Assembly.fa'	Pseudomonas syringae KCTC 12500	86	[82.4 - 89.0]	60.1	[57.3 - 62.9]	83.7	[80.5 - 86.5]	0.46
'PS1074SPAdes.Assembly.fa'	Pseudomonas syringae KCTC 12500	86.1	[82.4 - 89.0]	60.1	[57.2 - 62.9]	83.7	[80.5 - 86.5]	0.46
'PS1049SPAdes.Assembly.fa'	Pseudomonas syringae KCTC 12500	82.1	[78.3 - 85.4]	60.1	[57.3 - 62.9]	80.5	[77.1 - 83.5]	0.25
'PS1048SPAdes.Assembly.fa'	Pseudomonas syringae KCTC 12500	84.4	[80.6 - 87.5]	60.1	[57.3 - 62.9]	82.3	[79.0 - 85.2]	0.36
'PS1079SPAdes.Assembly.fa'	Pseudomonas syringae KCTC 12500	82.1	[78.2 - 85.4]	60.1	[57.3 - 62.9]	80.4	[77.0 - 83.4]	0.25
'PS1004SPAdes.Assembly.fa'	Pseudomonas syringae KCTC 12500	85.9	[82.2 - 88.9]	60.1	[57.2 - 62.9]	83.6	[80.3 - 86.4]	0.45
'PS1054SPAdes.Assembly.fa'	Pseudomonas syringae KCTC 12500	82.6	[78.7 - 85.9]	60.1	[57.3 - 62.9]	80.8	[77.5 - 83.8]	0.28
'PS1047SPAdes.Assembly.fa'	Pseudomonas syringae KCTC 12500	82.1	[78.2 - 85.4]	60.1	[57.3 - 62.9]	80.4	[77.0 - 83.4]	0.25
'PS1051SPAdes.Assembly.fa'	Pseudomonas syringae KCTC 12500	82.1	[78.2 - 85.4]	60.1	[57.3 - 62.9]	80.4	[77.0 - 83.4]	0.25
'PS995SPAdes.Assembly.fa'	Pseudomonas syringae KCTC 12500	85.9	[82.2 - 88.9]	60.1	[57.3 - 62.9]	83.6	[80.3 - 86.4]	0.46
'PS1003SPAdes.Assembly.fa'	Pseudomonas syringae KCTC 12500	86	[82.4 - 89.0]	60.1	[57.3 - 62.9]	83.7	[80.5 - 86.5]	0.46
'PS987SPAdes.Assembly.fa'	Pseudomonas syringae KCTC 12500	85.9	[82.2 - 88.9]	60.1	[57.3 - 62.9]	83.6	[80.3 - 86.4]	0.45
'PS1003SPAdes.Assembly.fa'	'PS1041SPAdes.Assembly.fa'	85	[81.2 - 88.1]	60	[57.2 - 62.8]	82.8	[79.5 - 85.7]	0.27
'PS1005SPAdes.Assembly.fa'	'PS1041SPAdes.Assembly.fa'	85	[81.2 - 88.1]	60	[57.2 - 62.8]	82.8	[79.5 - 85.7]	0.27
'PS995SPAdes.Assembly.fa'	'PS1041SPAdes.Assembly.fa'	84.7	[81.0 - 87.9]	60	[57.1 - 62.7]	82.6	[79.3 - 85.5]	0.27
'PS1041SPAdes.Assembly.fa'	'PS1074SPAdes.Assembly.fa'	85	[81.3 - 88.1]	60	[57.1 - 62.8]	82.8	[79.5 - 85.7]	0.27
'PS987SPAdes.Assembly.fa'	'PS1041SPAdes.Assembly.fa'	84.7	[81.0 - 87.9]	59.9	[57.1 - 62.7]	82.6	[79.3 - 85.5]	0.27
'PS1041SPAdes.Assembly.fa'	'PS1085SPAdes.Assembly.fa'	80.1	[76.2 - 83.5]	59.9	[57.1 - 62.7]	78.7	[75.3 - 81.8]	0.11
'PS1041SPAdes.Assembly.fa'	'PS1094SPAdes.Assembly.fa'	80.1	[76.2 - 83.5]	59.9	[57.0 - 62.6]	78.7	[75.3 - 81.8]	0.11
'PS1004SPAdes.Assembly.fa'	'PS1041SPAdes.Assembly.fa'	84.8	[81.0 - 87.9]	59.9	[57.1 - 62.7]	82.6	[79.3 - 85.5]	0.27
'PS1038SPAdes.Assembly.fa'	'PS1041SPAdes.Assembly.fa'	79.8	[75.9 - 83.2]	59.9	[57.1 - 62.7]	78.5	[75.0 - 81.5]	0.07
'PS1041SPAdes.Assembly.fa'	'PS1089SPAdes.Assembly.fa'	80.1	[76.1 - 83.5]	59.9	[57.1 - 62.7]	78.7	[75.3 - 81.8]	0.11
'PS1041SPAdes.Assembly.fa'	'PS1090SPAdes.Assembly.fa'	80.1	[76.2 - 83.5]	59.9	[57.1 - 62.7]	78.7	[75.3 - 81.8]	0.11
'PS1041SPAdes.Assembly.fa'	'PS1093SPAdes.Assembly.fa'	80.1	[76.2 - 83.5]	59.9	[57.1 - 62.7]	78.7	[75.3 - 81.8]	0.11
'PS1041SPAdes.Assembly.fa'	'PS1082SPAdes.Assembly.fa'	80.1	[76.2 - 83.5]	59.9	[57.1 - 62.7]	78.7	[75.3 - 81.8]	0.11
'PS1041SPAdes.Assembly.fa'	'PS1047SPAdes.Assembly.fa'	80.8	[76.9 - 84.2]	59.8	[57.0 - 62.6]	79.3	[75.8 - 82.3]	0.06
'PS1041SPAdes.Assembly.fa'	'PS1078SPAdes.Assembly.fa'	80.9	[77.0 - 84.3]	59.8	[57.0 - 62.6]	79.3	[75.9 - 82.4]	0.07
'PS1041SPAdes.Assembly.fa'	'PS1048SPAdes.Assembly.fa'	82.9	[79.1 - 86.2]	59.7	[56.9 - 62.5]	81	[77.7 - 84.0]	0.18
'PS1041SPAdes.Assembly.fa'	'PS1043SPAdes.Assembly.fa'	80.9	[77.0 - 84.3]	59.7	[56.9 - 62.5]	79.4	[75.9 - 82.4]	0.07
'PS1041SPAdes.Assembly.fa'	'PS1077SPAdes.Assembly.fa'	82.9	[79.1 - 86.2]	59.7	[56.9 - 62.5]	81	[77.6 - 84.0]	0.18
'PS1041SPAdes.Assembly.fa'	'PS1044SPAdes.Assembly.fa'	80	[76.1 - 83.4]	59.7	[56.9 - 62.5]	78.6	[75.1 - 81.7]	0.02
'PS1041SPAdes.Assembly.fa'	'PS1076SPAdes.Assembly.fa'	82.9	[79.1 - 86.2]	59.7	[56.9 - 62.5]	81	[77.6 - 84.0]	0.18
'PS1041SPAdes.Assembly.fa'	'PS1049SPAdes.Assembly.fa'	81	[77.1 - 84.4]	59.7	[56.9 - 62.5]	79.4	[76.0 - 82.5]	0.07
'PS1041SPAdes.Assembly.fa'	'PS1079SPAdes.Assembly.fa'	80.9	[77.0 - 84.3]	59.7	[56.9 - 62.5]	79.4	[75.9 - 82.4]	0.06
'PS1041SPAdes.Assembly.fa'	'PS1042SPAdes.Assembly.fa'	81	[77.1 - 84.4]	59.7	[56.9 - 62.5]	79.4	[76.0 - 82.5]	0.07
'PS1041SPAdes.Assembly.fa'	'PS1046SPAdes.Assembly.fa'	80.9	[77.0 - 84.3]	59.7	[56.9 - 62.5]	79.3	[75.9 - 82.4]	0.06
'PS1041SPAdes.Assembly.fa'	'PS1051SPAdes.Assembly.fa'	80.9	[77.0 - 84.3]	59.7	[56.9 - 62.5]	79.4	[75.9 - 82.4]	0.06
'PS1041SPAdes.Assembly.fa'	'PS1052SPAdes.Assembly.fa'	81	[77.1 - 84.4]	59.7	[56.9 - 62.5]	79.4	[76.0 - 82.5]	0.07
'PS1041SPAdes.Assembly.fa'	'PS1045SPAdes.Assembly.fa'	82.4	[78.6 - 85.7]	59.7	[56.9 - 62.5]	80.6	[77.2 - 83.6]	0.15
'PS1041SPAdes.Assembly.fa'	'PS1054SPAdes.Assembly.fa'	81.1	[77.1 - 84.4]	59.7	[56.9 - 62.5]	79.5	[76.0 - 82.5]	0.1
'PS1041SPAdes.Assembly.fa'	'PS1050SPAdes.Assembly.fa'	81	[77.1 - 84.4]	59.7	[56.9 - 62.5]	79.4	[76.0 - 82.5]	0.07
'PS1053SPAdes.Assembly.fa'	Pseudomonas cerasi 58	71.5	[67.5 - 75.1]	58.4	[55.6 - 61.2]	71	[67.6 - 74.3]	0.33
'PS989SPAdes.Assembly.fa'	Pseudomonas cerasi 58	71.9	[68.0 - 75.6]	58.1	[55.3 - 60.8]	71.3	[67.9 - 74.5]	0.21
'PS989SPAdes.Assembly.fa'	'PS1008SPAdes.Assembly.fa'	84.6	[80.9 - 87.7]	58	[55.2 - 60.7]	81.9	[78.6 - 84.9]	0.29
'PS1041SPAdes.Assembly.fa'	Pseudomonas cerasi 58	70.3	[66.4 - 74.0]	58	[55.2 - 60.7]	69.9	[66.5 - 73.2]	0.34
'PS988SPAdes.Assembly.fa'	'PS989SPAdes.Assembly.fa'	82.8	[78.9 - 86.1]	57.9	[55.1 - 60.6]	80.4	[77.0 - 83.4]	0.39
'PS988SPAdes.Assembly.fa'	'PS1053SPAdes.Assembly.fa'	83	[79.1 - 86.2]	57.8	[55.0 - 60.5]	80.5	[77.1 - 83.5]	0.27
'PS1132SPAdes.Assembly.fa'	Pseudomonas congelans DSM 14939	75.5	[71.5 - 79.1]	57.7	[54.9 - 60.5]	74.2	[70.8 - 77.4]	0.09
'PS1053SPAdes.Assembly.fa'	'PS1095SPAdes.Assembly.fa'	83.8	[80.1 - 87.0]	57.7	[54.9 - 60.4]	81.2	[77.8 - 84.2]	0.22
'PS1053SPAdes.Assembly.fa'	'PS1084SPAdes.Assembly.fa'	83.8	[80.1 - 87.0]	57.7	[54.9 - 60.4]	81.2	[77.8 - 84.2]	0.22
'PS988SPAdes.Assembly.fa'	'PS1038SPAdes.Assembly.fa'	81.4	[77.5 - 84.8]	57.7	[54.9 - 60.5]	79.2	[75.8 - 82.3]	0.19
'PS1053SPAdes.Assembly.fa'	'PS1083SPAdes.Assembly.fa'	83.8	[80.0 - 87.0]	57.7	[54.9 - 60.4]	81.2	[77.8 - 84.2]	0.22
'PS1053SPAdes.Assembly.fa'	'PS1086SPAdes.Assembly.fa'	83.9	[80.1 - 87.0]	57.7	[54.9 - 60.4]	81.2	[77.9 - 84.2]	0.22
'PS989SPAdes.Assembly.fa'	'PS1084SPAdes.Assembly.fa'	84.2	[80.4 - 87.3]	57.6	[54.8 - 60.3]	81.5	[78.1 - 84.4]	0.34
'PS989SPAdes.Assembly.fa'	'PS1086SPAdes.Assembly.fa'	84.2	[80.4 - 87.4]	57.6	[54.8 - 60.3]	81.5	[78.1 - 84.4]	0.34
'PS1008SPAdes.Assembly.fa'	'PS1053SPAdes.Assembly.fa'	82.3	[78.4 - 85.6]	57.6	[54.9 - 60.4]	79.9	[76.5 - 82.9]	0.16
'PS989SPAdes.Assembly.fa'	'PS1095SPAdes.Assembly.fa'	84.2	[80.4 - 87.3]	57.6	[54.8 - 60.4]	81.5	[78.1 - 84.4]	0.34
'PS989SPAdes.Assembly.fa'	'PS1083SPAdes.Assembly.fa'	84.2	[80.4 - 87.3]	57.6	[54.8 - 60.4]	81.5	[78.1 - 84.4]	0.34
'PS988SPAdes.Assembly.fa'	'PS1044SPAdes.Assembly.fa'	82.3	[78.5 - 85.6]	57.5	[54.7 - 60.2]	79.9	[76.5 - 82.9]	0.24
'PS988SPAdes.Assembly.fa'	'PS1078SPAdes.Assembly.fa'	83	[79.2 - 86.2]	57.5	[54.7 - 60.2]	80.5	[77.1 - 83.5]	0.2
'PS988SPAdes.Assembly.fa'	'PS1054SPAdes.Assembly.fa'	83.3	[79.4 - 86.5]	57.5	[54.7 - 60.2]	80.7	[77.3 - 83.7]	0.17
'PS988SPAdes.Assembly.fa'	'PS1042SPAdes.Assembly.fa'	83	[79.2 - 86.3]	57.5	[54.7 - 60.2]	80.5	[77.1 - 83.5]	0.19
'PS988SPAdes.Assembly.fa'	'PS1079SPAdes.Assembly.fa'	83	[79.2 - 86.2]	57.5	[54.7 - 60.2]	80.4	[77.1 - 83.4]	0.2
'PS988SPAdes.Assembly.fa'	'PS1051SPAdes.Assembly.fa'	83	[79.1 - 86.2]	57.5	[54.7 - 60.2]	80.4	[77.0 - 83.4]	0.2
'PS988SPAdes.Assembly.fa'	'PS1049SPAdes.Assembly.fa'	83	[79.2 - 86.3]	57.5	[54.7 - 60.2]	80.5	[77.1 - 83.5]	0.2
'PS988SPAdes.Assembly.fa'	'PS1052SPAdes.Assembly.fa'	83.1	[79.2 - 86.3]	57.5	[54.7 - 60.2]	80.5	[77.1 - 83.5]	0.19
'PS988SPAdes.Assembly.fa'	'PS1050SPAdes.Assembly.fa'	83	[79.2 - 86.3]	57.5	[54.7 - 60.2]	80.5	[77.1 - 83.5]	0.19
'PS988SPAdes.Assembly.fa'	'PS1047SPAdes.Assembly.fa'	83	[79.1 - 86.2]	57.5	[54.7 - 60.2]	80.4	[77.0 - 83.4]	0.2
'PS988SPAdes.Assembly.fa'	'PS1043SPAdes.Assembly.fa'	83	[79.2 - 86.3]	57.5	[54.7 - 60.2]	80.5	[77.1 - 83.5]	0.19
'PS988SPAdes.Assembly.fa'	'PS1046SPAdes.Assembly.fa'	82.9	[79.1 - 86.2]	57.5	[54.7 - 60.2]	80.4	[77.0 - 83.4]	0.2
'PS1008SPAdes.Assembly.fa'	'PS1041SPAdes.Assembly.fa'	86.5	[82.8 - 89.4]	57.4	[54.6 - 60.1]	83.3	[80.0 - 86.2]	0.16
'PS1038SPAdes.Assembly.fa'	Pseudomonas cerasi 58	70.3	[66.3 - 73.9]	57.4	[54.6 - 60.1]	69.7	[66.3 - 72.9]	0.41
'PS1041SPAdes.Assembly.fa'	'PS1083SPAdes.Assembly.fa'	84.7	[80.9 - 87.8]	57.2	[54.5 - 60.0]	81.8	[78.4 - 84.7]	0.21
'PS1090SPAdes.Assembly.fa'	Pseudomonas cerasi 58	71.1	[67.1 - 74.7]	57.2	[54.4 - 59.9]	70.3	[66.9 - 73.6]	0.45
'PS988SPAdes.Assembly.fa'	'PS1003SPAdes.Assembly.fa'	83.3	[79.5 - 86.5]	57.2	[54.4 - 59.9]	80.6	[77.2 - 83.6]	0.01
'PS988SPAdes.Assembly.fa'	'PS1005SPAdes.Assembly.fa'	83.3	[79.5 - 86.5]	57.2	[54.4 - 59.9]	80.6	[77.2 - 83.6]	0.01
'PS987SPAdes.Assembly.fa'	'PS988SPAdes.Assembly.fa'	83.2	[79.3 - 86.4]	57.2	[54.4 - 59.9]	80.5	[77.1 - 83.5]	0
'PS1093SPAdes.Assembly.fa'	Pseudomonas cerasi 58	71	[67.1 - 74.7]	57.2	[54.4 - 59.9]	70.3	[66.9 - 73.6]	0.45
'PS1003SPAdes.Assembly.fa'	'PS1008SPAdes.Assembly.fa'	83	[79.2 - 86.3]	57.2	[54.4 - 59.9]	80.4	[77.0 - 83.4]	0.12
'PS1041SPAdes.Assembly.fa'	'PS1084SPAdes.Assembly.fa'	84.7	[80.9 - 87.8]	57.2	[54.5 - 60.0]	81.8	[78.4 - 84.7]	0.21
'PS1008SPAdes.Assembly.fa'	'PS1038SPAdes.Assembly.fa'	78.1	[74.1 - 81.6]	57.2	[54.4 - 59.9]	76.3	[72.8 - 79.4]	0.09
'PS1041SPAdes.Assembly.fa'	'PS1095SPAdes.Assembly.fa'	84.7	[80.9 - 87.8]	57.2	[54.5 - 60.0]	81.8	[78.4 - 84.7]	0.21
'PS1008SPAdes.Assembly.fa'	'PS1074SPAdes.Assembly.fa'	83	[79.2 - 86.3]	57.2	[54.4 - 59.9]	80.4	[77.0 - 83.4]	0.12
'PS1082SPAdes.Assembly.fa'	Pseudomonas cerasi 58	71.1	[67.1 - 74.7]	57.2	[54.4 - 59.9]	70.3	[66.9 - 73.6]	0.45
'PS988SPAdes.Assembly.fa'	'PS1093SPAdes.Assembly.fa'	78.7	[74.7 - 82.2]	57.2	[54.4 - 59.9]	76.8	[73.3 - 79.9]	0.15
'PS988SPAdes.Assembly.fa'	Pseudomonas syringae KCTC 12500	81.4	[77.5 - 84.8]	57.2	[54.4 - 59.9]	79.1	[75.6 - 82.1]	0.45
'PS1094SPAdes.Assembly.fa'	Pseudomonas cerasi 58	71	[67.1 - 74.7]	57.2	[54.4 - 59.9]	70.3	[66.9 - 73.6]	0.45
'PS988SPAdes.Assembly.fa'	'PS995SPAdes.Assembly.fa'	83.2	[79.3 - 86.4]	57.2	[54.4 - 59.9]	80.5	[77.1 - 83.5]	0.01
'PS1005SPAdes.Assembly.fa'	'PS1008SPAdes.Assembly.fa'	83	[79.2 - 86.3]	57.2	[54.4 - 59.9]	80.4	[77.0 - 83.4]	0.12
'PS988SPAdes.Assembly.fa'	'PS1041SPAdes.Assembly.fa'	84.2	[80.5 - 87.4]	57.2	[54.4 - 60.0]	81.4	[78.0 - 84.4]	0.26
'PS1042SPAdes.Assembly.fa'	Pseudomonas cerasi 58	68.7	[64.8 - 72.4]	57.2	[54.4 - 59.9]	68.3	[64.9 - 71.6]	0.41
'PS1041SPAdes.Assembly.fa'	'PS1086SPAdes.Assembly.fa'	84.7	[80.9 - 87.8]	57.2	[54.5 - 60.0]	81.8	[78.4 - 84.7]	0.21
'PS1089SPAdes.Assembly.fa'	Pseudomonas cerasi 58	71.1	[67.1 - 74.7]	57.2	[54.4 - 59.9]	70.3	[66.9 - 73.6]	0.45
'PS1008SPAdes.Assembly.fa'	Pseudomonas syringae KCTC 12500	83.6	[79.8 - 86.8]	57.2	[54.5 - 60.0]	80.9	[77.5 - 83.9]	0.35
'PS988SPAdes.Assembly.fa'	'PS1004SPAdes.Assembly.fa'	83.2	[79.3 - 86.4]	57.2	[54.4 - 59.9]	80.5	[77.1 - 83.5]	0
'PS1085SPAdes.Assembly.fa'	Pseudomonas cerasi 58	71.1	[67.1 - 74.7]	57.2	[54.4 - 59.9]	70.4	[66.9 - 73.6]	0.45
'PS988SPAdes.Assembly.fa'	'PS1082SPAdes.Assembly.fa'	78.7	[74.7 - 82.2]	57.2	[54.4 - 59.9]	76.8	[73.3 - 79.9]	0.15
'PS988SPAdes.Assembly.fa'	'PS1074SPAdes.Assembly.fa'	83.3	[79.5 - 86.5]	57.2	[54.4 - 59.9]	80.6	[77.2 - 83.6]	0.01
'PS1008SPAdes.Assembly.fa'	'PS1089SPAdes.Assembly.fa'	78.6	[74.6 - 82.1]	57.1	[54.3 - 59.8]	76.6	[73.2 - 79.8]	0.05
'PS1008SPAdes.Assembly.fa'	'PS1085SPAdes.Assembly.fa'	78.6	[74.6 - 82.1]	57.1	[54.3 - 59.8]	76.6	[73.2 - 79.8]	0.05
'PS995SPAdes.Assembly.fa'	'PS1008SPAdes.Assembly.fa'	82.7	[78.9 - 86.0]	57.1	[54.4 - 59.9]	80.1	[76.7 - 83.1]	0.11
'PS1008SPAdes.Assembly.fa'	'PS1090SPAdes.Assembly.fa'	78.5	[74.6 - 82.0]	57.1	[54.3 - 59.8]	76.6	[73.2 - 79.8]	0.05
'PS1005SPAdes.Assembly.fa'	Pseudomonas cerasi 58	71.4	[67.4 - 75.0]	57.1	[54.3 - 59.9]	70.6	[67.1 - 73.8]	0.61
'PS1095SPAdes.Assembly.fa'	Pseudomonas syringae KCTC 12500	82.1	[78.3 - 85.5]	57.1	[54.3 - 59.8]	79.6	[76.2 - 82.7]	0.4
'PS1083SPAdes.Assembly.fa'	Pseudomonas syringae KCTC 12500	82.1	[78.2 - 85.4]	57.1	[54.3 - 59.8]	79.6	[76.2 - 82.7]	0.4
'PS1074SPAdes.Assembly.fa'	Pseudomonas cerasi 58	71.4	[67.5 - 75.1]	57.1	[54.3 - 59.8]	70.6	[67.2 - 73.8]	0.61
'PS1008SPAdes.Assembly.fa'	'PS1093SPAdes.Assembly.fa'	78.5	[74.6 - 82.0]	57.1	[54.3 - 59.8]	76.6	[73.2 - 79.8]	0.05
'PS1008SPAdes.Assembly.fa'	'PS1082SPAdes.Assembly.fa'	78.5	[74.6 - 82.0]	57.1	[54.3 - 59.8]	76.6	[73.2 - 79.8]	0.05
'PS1047SPAdes.Assembly.fa'	Pseudomonas cerasi 58	68.7	[64.8 - 72.4]	57.1	[54.4 - 59.9]	68.3	[64.9 - 71.6]	0.39
'PS1045SPAdes.Assembly.fa'	Pseudomonas cerasi 58	69.9	[66.0 - 73.5]	57.1	[54.4 - 59.9]	69.3	[65.9 - 72.6]	0.49
'PS1052SPAdes.Assembly.fa'	Pseudomonas cerasi 58	68.7	[64.8 - 72.4]	57.1	[54.4 - 59.9]	68.3	[64.9 - 71.6]	0.41
'PS988SPAdes.Assembly.fa'	'PS1094SPAdes.Assembly.fa'	78.7	[74.7 - 82.2]	57.1	[54.4 - 59.9]	76.8	[73.3 - 79.9]	0.15
'PS1046SPAdes.Assembly.fa'	Pseudomonas cerasi 58	69	[65.1 - 72.6]	57.1	[54.3 - 59.8]	68.5	[65.1 - 71.8]	0.4
'PS1078SPAdes.Assembly.fa'	Pseudomonas cerasi 58	68.7	[64.8 - 72.3]	57.1	[54.3 - 59.9]	68.3	[64.8 - 71.5]	0.4
'PS1008SPAdes.Assembly.fa'	'PS1094SPAdes.Assembly.fa'	78.5	[74.6 - 82.0]	57.1	[54.3 - 59.8]	76.6	[73.1 - 79.8]	0.05
'PS1004SPAdes.Assembly.fa'	'PS1008SPAdes.Assembly.fa'	82.7	[78.9 - 86.0]	57.1	[54.4 - 59.9]	80.1	[76.7 - 83.1]	0.11
'PS1079SPAdes.Assembly.fa'	Pseudomonas cerasi 58	68.7	[64.8 - 72.4]	57.1	[54.4 - 59.9]	68.3	[64.9 - 71.5]	0.4
'PS1051SPAdes.Assembly.fa'	Pseudomonas cerasi 58	68.7	[64.8 - 72.4]	57.1	[54.3 - 59.9]	68.3	[64.9 - 71.5]	0.4
'PS988SPAdes.Assembly.fa'	'PS1090SPAdes.Assembly.fa'	78.7	[74.7 - 82.2]	57.1	[54.4 - 59.9]	76.8	[73.3 - 79.9]	0.15
'PS1084SPAdes.Assembly.fa'	Pseudomonas syringae KCTC 12500	82.1	[78.3 - 85.5]	57.1	[54.3 - 59.8]	79.6	[76.2 - 82.7]	0.4
'PS1086SPAdes.Assembly.fa'	Pseudomonas syringae KCTC 12500	82.1	[78.3 - 85.5]	57.1	[54.3 - 59.8]	79.6	[76.2 - 82.7]	0.4
'PS1004SPAdes.Assembly.fa'	Pseudomonas cerasi 58	71.2	[67.2 - 74.8]	57.1	[54.3 - 59.8]	70.4	[67.0 - 73.7]	0.6
'PS1003SPAdes.Assembly.fa'	Pseudomonas cerasi 58	71.4	[67.5 - 75.0]	57.1	[54.3 - 59.9]	70.6	[67.2 - 73.8]	0.61
'PS988SPAdes.Assembly.fa'	'PS1089SPAdes.Assembly.fa'	78.7	[74.7 - 82.2]	57.1	[54.4 - 59.9]	76.8	[73.3 - 79.9]	0.15
'PS1050SPAdes.Assembly.fa'	Pseudomonas cerasi 58	68.7	[64.8 - 72.3]	57.1	[54.4 - 59.9]	68.3	[64.9 - 71.5]	0.4
'PS987SPAdes.Assembly.fa'	'PS1008SPAdes.Assembly.fa'	82.7	[78.8 - 86.0]	57.1	[54.4 - 59.9]	80.1	[76.7 - 83.1]	0.11
'PS1049SPAdes.Assembly.fa'	Pseudomonas cerasi 58	68.7	[64.8 - 72.3]	57.1	[54.4 - 59.9]	68.3	[64.9 - 71.5]	0.4
'PS995SPAdes.Assembly.fa'	Pseudomonas cerasi 58	71.2	[67.2 - 74.8]	57.1	[54.3 - 59.8]	70.4	[67.0 - 73.7]	0.6
'PS988SPAdes.Assembly.fa'	'PS1085SPAdes.Assembly.fa'	78.7	[74.7 - 82.2]	57.1	[54.4 - 59.9]	76.8	[73.3 - 79.9]	0.15
'PS987SPAdes.Assembly.fa'	Pseudomonas cerasi 58	71.2	[67.2 - 74.8]	57.1	[54.3 - 59.8]	70.4	[67.0 - 73.7]	0.6
'PS1008SPAdes.Assembly.fa'	'PS1050SPAdes.Assembly.fa'	79.1	[75.1 - 82.6]	57	[54.2 - 59.7]	77.1	[73.6 - 80.2]	0.09
'PS1008SPAdes.Assembly.fa'	'PS1078SPAdes.Assembly.fa'	79.1	[75.1 - 82.5]	57	[54.2 - 59.7]	77	[73.6 - 80.2]	0.09
'PS1054SPAdes.Assembly.fa'	Pseudomonas cerasi 58	68.6	[64.7 - 72.2]	57	[54.2 - 59.7]	68.2	[64.7 - 71.4]	0.43
'PS1005SPAdes.Assembly.fa'	'PS1086SPAdes.Assembly.fa'	85.3	[81.6 - 88.3]	57	[54.2 - 59.7]	82.2	[78.9 - 85.1]	0.06
'PS1008SPAdes.Assembly.fa'	'PS1042SPAdes.Assembly.fa'	79.1	[75.1 - 82.6]	57	[54.2 - 59.7]	77.1	[73.6 - 80.2]	0.09
'PS1008SPAdes.Assembly.fa'	'PS1046SPAdes.Assembly.fa'	79	[75.0 - 82.5]	57	[54.2 - 59.7]	77	[73.5 - 80.1]	0.09
'PS1008SPAdes.Assembly.fa'	'PS1045SPAdes.Assembly.fa'	80.6	[76.6 - 84.0]	57	[54.2 - 59.7]	78.3	[74.8 - 81.4]	0.01
'PS1008SPAdes.Assembly.fa'	'PS1076SPAdes.Assembly.fa'	81	[77.1 - 84.4]	57	[54.2 - 59.7]	78.6	[75.2 - 81.7]	0.02
'PS1008SPAdes.Assembly.fa'	'PS1079SPAdes.Assembly.fa'	79	[75.1 - 82.5]	57	[54.2 - 59.7]	77	[73.6 - 80.2]	0.1
'PS1008SPAdes.Assembly.fa'	'PS1051SPAdes.Assembly.fa'	79	[75.1 - 82.5]	57	[54.2 - 59.7]	77	[73.6 - 80.1]	0.1
'PS1008SPAdes.Assembly.fa'	'PS1077SPAdes.Assembly.fa'	81	[77.1 - 84.4]	57	[54.2 - 59.7]	78.7	[75.2 - 81.8]	0.02
'PS1008SPAdes.Assembly.fa'	'PS1047SPAdes.Assembly.fa'	79	[75.1 - 82.5]	57	[54.2 - 59.7]	77	[73.5 - 80.1]	0.1
'PS1008SPAdes.Assembly.fa'	'PS1052SPAdes.Assembly.fa'	79.1	[75.2 - 82.6]	57	[54.2 - 59.7]	77.1	[73.6 - 80.2]	0.09
'PS1008SPAdes.Assembly.fa'	'PS1048SPAdes.Assembly.fa'	81	[77.1 - 84.4]	57	[54.2 - 59.7]	78.7	[75.2 - 81.7]	0.02
'PS1008SPAdes.Assembly.fa'	'PS1054SPAdes.Assembly.fa'	79.1	[75.2 - 82.6]	57	[54.2 - 59.7]	77.1	[73.6 - 80.2]	0.06
'PS1008SPAdes.Assembly.fa'	'PS1049SPAdes.Assembly.fa'	79.1	[75.1 - 82.6]	57	[54.2 - 59.7]	77.1	[73.6 - 80.2]	0.09
'PS1008SPAdes.Assembly.fa'	'PS1043SPAdes.Assembly.fa'	79	[75.0 - 82.5]	57	[54.2 - 59.7]	77	[73.5 - 80.1]	0.08
'PS989SPAdes.Assembly.fa'	Pseudomonas congelans DSM 14939	82.5	[78.6 - 85.8]	57	[54.2 - 59.7]	79.9	[76.5 - 82.9]	0.34
'PS1076SPAdes.Assembly.fa'	Pseudomonas cerasi 58	70.7	[66.7 - 74.3]	57	[54.2 - 59.7]	69.9	[66.5 - 73.2]	0.51
'PS1044SPAdes.Assembly.fa'	Pseudomonas cerasi 58	68.4	[64.5 - 72.1]	57	[54.2 - 59.7]	68	[64.6 - 71.2]	0.36
'PS1084SPAdes.Assembly.fa'	'PS1085SPAdes.Assembly.fa'	80.5	[76.6 - 83.9]	56.9	[54.1 - 59.6]	78.2	[74.8 - 81.3]	0.1
'PS1003SPAdes.Assembly.fa'	'PS1086SPAdes.Assembly.fa'	85.3	[81.5 - 88.3]	56.9	[54.2 - 59.7]	82.2	[78.8 - 85.1]	0.06
'PS995SPAdes.Assembly.fa'	'PS1083SPAdes.Assembly.fa'	85.1	[81.4 - 88.2]	56.9	[54.2 - 59.7]	82.1	[78.7 - 85.0]	0.06
'PS995SPAdes.Assembly.fa'	'PS1086SPAdes.Assembly.fa'	85.1	[81.4 - 88.2]	56.9	[54.2 - 59.7]	82.1	[78.8 - 85.0]	0.05
'PS1003SPAdes.Assembly.fa'	'PS1095SPAdes.Assembly.fa'	85.3	[81.5 - 88.3]	56.9	[54.2 - 59.7]	82.2	[78.8 - 85.1]	0.06
'PS1003SPAdes.Assembly.fa'	'PS1084SPAdes.Assembly.fa'	85.3	[81.5 - 88.3]	56.9	[54.1 - 59.7]	82.2	[78.8 - 85.1]	0.06
'PS1074SPAdes.Assembly.fa'	'PS1083SPAdes.Assembly.fa'	85.3	[81.6 - 88.3]	56.9	[54.2 - 59.7]	82.2	[78.9 - 85.1]	0.06
'PS987SPAdes.Assembly.fa'	'PS1086SPAdes.Assembly.fa'	85.1	[81.4 - 88.2]	56.9	[54.2 - 59.7]	82.1	[78.7 - 85.0]	0.05
'PS1083SPAdes.Assembly.fa'	'PS1085SPAdes.Assembly.fa'	80.5	[76.6 - 83.9]	56.9	[54.1 - 59.6]	78.2	[74.8 - 81.3]	0.1
'PS1004SPAdes.Assembly.fa'	'PS1083SPAdes.Assembly.fa'	85.1	[81.4 - 88.2]	56.9	[54.2 - 59.7]	82.1	[78.7 - 85.0]	0.06
'PS1004SPAdes.Assembly.fa'	'PS1086SPAdes.Assembly.fa'	85.1	[81.4 - 88.2]	56.9	[54.2 - 59.7]	82.1	[78.7 - 85.0]	0.05
'PS1074SPAdes.Assembly.fa'	'PS1095SPAdes.Assembly.fa'	85.3	[81.6 - 88.3]	56.9	[54.2 - 59.7]	82.2	[78.9 - 85.1]	0.06
'PS1048SPAdes.Assembly.fa'	Pseudomonas cerasi 58	70.7	[66.8 - 74.4]	56.9	[54.2 - 59.7]	70	[66.5 - 73.2]	0.51
'PS1082SPAdes.Assembly.fa'	'PS1084SPAdes.Assembly.fa'	80.5	[76.6 - 83.9]	56.9	[54.1 - 59.6]	78.2	[74.8 - 81.3]	0.1
'PS1082SPAdes.Assembly.fa'	'PS1083SPAdes.Assembly.fa'	80.5	[76.5 - 83.9]	56.9	[54.1 - 59.6]	78.2	[74.7 - 81.3]	0.1
'PS1084SPAdes.Assembly.fa'	'PS1093SPAdes.Assembly.fa'	80.5	[76.5 - 83.9]	56.9	[54.1 - 59.6]	78.2	[74.7 - 81.3]	0.1
'PS1085SPAdes.Assembly.fa'	'PS1086SPAdes.Assembly.fa'	80.5	[76.6 - 83.9]	56.9	[54.1 - 59.6]	78.2	[74.8 - 81.3]	0.1
'PS1086SPAdes.Assembly.fa'	'PS1093SPAdes.Assembly.fa'	80.5	[76.5 - 83.9]	56.9	[54.1 - 59.6]	78.2	[74.7 - 81.3]	0.1
'PS1084SPAdes.Assembly.fa'	'PS1089SPAdes.Assembly.fa'	80.5	[76.6 - 83.9]	56.9	[54.1 - 59.6]	78.2	[74.8 - 81.3]	0.1
'PS1038SPAdes.Assembly.fa'	'PS1083SPAdes.Assembly.fa'	79.8	[75.9 - 83.3]	56.9	[54.1 - 59.6]	77.7	[74.2 - 80.8]	0.14
'PS1090SPAdes.Assembly.fa'	'PS1095SPAdes.Assembly.fa'	80.5	[76.6 - 83.9]	56.9	[54.1 - 59.6]	78.2	[74.7 - 81.3]	0.1
'PS1094SPAdes.Assembly.fa'	'PS1095SPAdes.Assembly.fa'	80.5	[76.6 - 83.9]	56.9	[54.1 - 59.6]	78.2	[74.7 - 81.3]	0.1
'PS1005SPAdes.Assembly.fa'	'PS1095SPAdes.Assembly.fa'	85.3	[81.5 - 88.3]	56.9	[54.2 - 59.7]	82.2	[78.8 - 85.1]	0.06
'PS988SPAdes.Assembly.fa'	'PS1048SPAdes.Assembly.fa'	81.8	[78.0 - 85.2]	56.9	[54.1 - 59.6]	79.3	[75.9 - 82.4]	0.09
'PS987SPAdes.Assembly.fa'	'PS1083SPAdes.Assembly.fa'	85.1	[81.4 - 88.2]	56.9	[54.2 - 59.7]	82.1	[78.7 - 85.0]	0.06
'PS1082SPAdes.Assembly.fa'	'PS1095SPAdes.Assembly.fa'	80.5	[76.6 - 83.9]	56.9	[54.1 - 59.6]	78.2	[74.8 - 81.3]	0.1
'PS1083SPAdes.Assembly.fa'	'PS1093SPAdes.Assembly.fa'	80.5	[76.5 - 83.9]	56.9	[54.1 - 59.6]	78.2	[74.7 - 81.3]	0.1
'PS1077SPAdes.Assembly.fa'	Pseudomonas cerasi 58	70.7	[66.8 - 74.4]	56.9	[54.2 - 59.7]	70	[66.5 - 73.2]	0.51
'PS1084SPAdes.Assembly.fa'	'PS1094SPAdes.Assembly.fa'	80.5	[76.6 - 83.9]	56.9	[54.1 - 59.6]	78.2	[74.7 - 81.3]	0.1
'PS1086SPAdes.Assembly.fa'	'PS1089SPAdes.Assembly.fa'	80.5	[76.6 - 83.9]	56.9	[54.1 - 59.6]	78.2	[74.8 - 81.3]	0.1
'PS1084SPAdes.Assembly.fa'	'PS1090SPAdes.Assembly.fa'	80.5	[76.6 - 83.9]	56.9	[54.1 - 59.6]	78.2	[74.7 - 81.3]	0.1
'PS1004SPAdes.Assembly.fa'	'PS1095SPAdes.Assembly.fa'	85.1	[81.4 - 88.2]	56.9	[54.2 - 59.7]	82.1	[78.7 - 85.0]	0.05
'PS1082SPAdes.Assembly.fa'	'PS1086SPAdes.Assembly.fa'	80.5	[76.6 - 83.9]	56.9	[54.1 - 59.6]	78.2	[74.7 - 81.3]	0.1
'PS988SPAdes.Assembly.fa'	'PS1077SPAdes.Assembly.fa'	81.9	[78.0 - 85.2]	56.9	[54.1 - 59.6]	79.3	[75.9 - 82.4]	0.08
'PS1074SPAdes.Assembly.fa'	'PS1084SPAdes.Assembly.fa'	85.3	[81.6 - 88.3]	56.9	[54.2 - 59.7]	82.2	[78.8 - 85.1]	0.06
'PS1008SPAdes.Assembly.fa'	'PS1044SPAdes.Assembly.fa'	78.2	[74.2 - 81.7]	56.9	[54.2 - 59.7]	76.3	[72.8 - 79.5]	0.13
'PS1083SPAdes.Assembly.fa'	'PS1094SPAdes.Assembly.fa'	80.5	[76.5 - 83.9]	56.9	[54.1 - 59.6]	78.2	[74.7 - 81.3]	0.1
'PS1038SPAdes.Assembly.fa'	'PS1084SPAdes.Assembly.fa'	79.9	[75.9 - 83.3]	56.9	[54.1 - 59.6]	77.7	[74.2 - 80.8]	0.14
'PS987SPAdes.Assembly.fa'	'PS1095SPAdes.Assembly.fa'	85.1	[81.4 - 88.2]	56.9	[54.2 - 59.7]	82.1	[78.7 - 85.0]	0.05
'PS1038SPAdes.Assembly.fa'	'PS1086SPAdes.Assembly.fa'	79.9	[75.9 - 83.3]	56.9	[54.1 - 59.6]	77.7	[74.2 - 80.8]	0.14
'PS1074SPAdes.Assembly.fa'	'PS1086SPAdes.Assembly.fa'	85.3	[81.6 - 88.3]	56.9	[54.2 - 59.7]	82.2	[78.9 - 85.1]	0.06
'PS1005SPAdes.Assembly.fa'	'PS1083SPAdes.Assembly.fa'	85.3	[81.5 - 88.3]	56.9	[54.2 - 59.7]	82.2	[78.8 - 85.1]	0.06
'PS988SPAdes.Assembly.fa'	'PS1076SPAdes.Assembly.fa'	81.8	[77.9 - 85.2]	56.9	[54.1 - 59.6]	79.3	[75.9 - 82.4]	0.09
'PS988SPAdes.Assembly.fa'	'PS1045SPAdes.Assembly.fa'	81.2	[77.3 - 84.6]	56.9	[54.1 - 59.6]	78.8	[75.4 - 81.9]	0.11
'PS1003SPAdes.Assembly.fa'	'PS1083SPAdes.Assembly.fa'	85.3	[81.5 - 88.3]	56.9	[54.1 - 59.7]	82.2	[78.8 - 85.1]	0.06
'PS1083SPAdes.Assembly.fa'	'PS1089SPAdes.Assembly.fa'	80.5	[76.6 - 83.9]	56.9	[54.1 - 59.6]	78.2	[74.7 - 81.3]	0.1
'PS1086SPAdes.Assembly.fa'	'PS1090SPAdes.Assembly.fa'	80.5	[76.5 - 83.9]	56.9	[54.1 - 59.6]	78.2	[74.7 - 81.3]	0.1
'PS1004SPAdes.Assembly.fa'	'PS1084SPAdes.Assembly.fa'	85.1	[81.4 - 88.2]	56.9	[54.2 - 59.7]	82.1	[78.7 - 85.0]	0.05
'PS995SPAdes.Assembly.fa'	'PS1095SPAdes.Assembly.fa'	85.1	[81.4 - 88.2]	56.9	[54.2 - 59.7]	82.1	[78.8 - 85.0]	0.05
'PS1038SPAdes.Assembly.fa'	'PS1095SPAdes.Assembly.fa'	79.9	[75.9 - 83.3]	56.9	[54.1 - 59.7]	77.7	[74.2 - 80.8]	0.14
'PS1093SPAdes.Assembly.fa'	'PS1095SPAdes.Assembly.fa'	80.5	[76.5 - 83.9]	56.9	[54.1 - 59.6]	78.2	[74.7 - 81.3]	0.1
'PS1085SPAdes.Assembly.fa'	'PS1095SPAdes.Assembly.fa'	80.5	[76.6 - 83.9]	56.9	[54.1 - 59.6]	78.2	[74.8 - 81.3]	0.1
'PS1086SPAdes.Assembly.fa'	'PS1094SPAdes.Assembly.fa'	80.5	[76.5 - 83.9]	56.9	[54.1 - 59.6]	78.2	[74.7 - 81.3]	0.1
'PS1005SPAdes.Assembly.fa'	'PS1084SPAdes.Assembly.fa'	85.3	[81.6 - 88.3]	56.9	[54.2 - 59.7]	82.2	[78.8 - 85.1]	0.06
'PS1083SPAdes.Assembly.fa'	'PS1090SPAdes.Assembly.fa'	80.5	[76.5 - 83.9]	56.9	[54.1 - 59.6]	78.2	[74.7 - 81.3]	0.1
'PS995SPAdes.Assembly.fa'	'PS1084SPAdes.Assembly.fa'	85.1	[81.4 - 88.2]	56.9	[54.2 - 59.7]	82.1	[78.7 - 85.0]	0.06
'PS987SPAdes.Assembly.fa'	'PS1084SPAdes.Assembly.fa'	85.1	[81.4 - 88.2]	56.9	[54.2 - 59.7]	82.1	[78.7 - 85.0]	0.05
'PS1089SPAdes.Assembly.fa'	'PS1095SPAdes.Assembly.fa'	80.5	[76.6 - 83.9]	56.9	[54.1 - 59.6]	78.2	[74.8 - 81.3]	0.1
'PS1051SPAdes.Assembly.fa'	'PS1083SPAdes.Assembly.fa'	81.4	[77.5 - 84.8]	56.7	[53.9 - 59.4]	78.9	[75.5 - 82.0]	0.15
'PS1077SPAdes.Assembly.fa'	'PS1086SPAdes.Assembly.fa'	83.6	[79.8 - 86.8]	56.7	[53.9 - 59.4]	80.8	[77.4 - 83.7]	0.03
'PS1047SPAdes.Assembly.fa'	'PS1083SPAdes.Assembly.fa'	81.4	[77.5 - 84.8]	56.7	[53.9 - 59.4]	78.9	[75.5 - 82.0]	0.15
'PS1047SPAdes.Assembly.fa'	'PS1084SPAdes.Assembly.fa'	81.4	[77.5 - 84.8]	56.7	[53.9 - 59.4]	78.9	[75.5 - 82.0]	0.15
'PS1076SPAdes.Assembly.fa'	'PS1095SPAdes.Assembly.fa'	83.6	[79.8 - 86.8]	56.7	[53.9 - 59.4]	80.7	[77.3 - 83.7]	0.04
'PS1054SPAdes.Assembly.fa'	'PS1095SPAdes.Assembly.fa'	81.7	[77.8 - 85.0]	56.7	[53.9 - 59.4]	79.1	[75.7 - 82.2]	0.12
'PS1043SPAdes.Assembly.fa'	'PS1083SPAdes.Assembly.fa'	81.5	[77.6 - 84.9]	56.7	[53.9 - 59.4]	79	[75.6 - 82.1]	0.14
'PS1048SPAdes.Assembly.fa'	'PS1084SPAdes.Assembly.fa'	83.6	[79.8 - 86.8]	56.7	[53.9 - 59.4]	80.7	[77.4 - 83.7]	0.04
'PS1042SPAdes.Assembly.fa'	'PS1095SPAdes.Assembly.fa'	81.5	[77.6 - 84.8]	56.7	[53.9 - 59.4]	79	[75.5 - 82.0]	0.14
'PS1050SPAdes.Assembly.fa'	'PS1095SPAdes.Assembly.fa'	81.5	[77.6 - 84.8]	56.7	[53.9 - 59.4]	79	[75.5 - 82.0]	0.15
'PS1049SPAdes.Assembly.fa'	'PS1083SPAdes.Assembly.fa'	81.5	[77.6 - 84.8]	56.7	[53.9 - 59.4]	78.9	[75.5 - 82.0]	0.15
'PS1046SPAdes.Assembly.fa'	'PS1095SPAdes.Assembly.fa'	81.4	[77.5 - 84.8]	56.7	[53.9 - 59.4]	78.9	[75.5 - 82.0]	0.15
'PS1053SPAdes.Assembly.fa'	Pseudomonas congelans DSM 14939	81.9	[78.0 - 85.2]	56.7	[53.9 - 59.4]	79.3	[75.9 - 82.4]	0.22
'PS1077SPAdes.Assembly.fa'	'PS1084SPAdes.Assembly.fa'	83.6	[79.8 - 86.8]	56.7	[53.9 - 59.4]	80.8	[77.4 - 83.7]	0.03
'PS1052SPAdes.Assembly.fa'	'PS1086SPAdes.Assembly.fa'	81.5	[77.6 - 84.9]	56.7	[53.9 - 59.4]	79	[75.5 - 82.0]	0.14
'PS1077SPAdes.Assembly.fa'	'PS1095SPAdes.Assembly.fa'	83.6	[79.8 - 86.8]	56.7	[53.9 - 59.4]	80.8	[77.4 - 83.7]	0.03
'PS1049SPAdes.Assembly.fa'	'PS1086SPAdes.Assembly.fa'	81.5	[77.6 - 84.8]	56.7	[53.9 - 59.4]	79	[75.5 - 82.0]	0.15
'PS1048SPAdes.Assembly.fa'	'PS1086SPAdes.Assembly.fa'	83.6	[79.8 - 86.8]	56.7	[53.9 - 59.4]	80.7	[77.4 - 83.7]	0.04
'PS1076SPAdes.Assembly.fa'	'PS1084SPAdes.Assembly.fa'	83.6	[79.8 - 86.8]	56.7	[53.9 - 59.4]	80.7	[77.3 - 83.7]	0.04
'PS1052SPAdes.Assembly.fa'	'PS1095SPAdes.Assembly.fa'	81.5	[77.6 - 84.9]	56.7	[53.9 - 59.4]	79	[75.6 - 82.0]	0.14
'PS1043SPAdes.Assembly.fa'	Pseudomonas cerasi 58	70.5	[66.6 - 74.1]	56.7	[53.9 - 59.4]	69.7	[66.3 - 73.0]	0.41
'PS1078SPAdes.Assembly.fa'	'PS1095SPAdes.Assembly.fa'	81.4	[77.5 - 84.8]	56.7	[53.9 - 59.4]	78.9	[75.5 - 82.0]	0.15
'PS1076SPAdes.Assembly.fa'	'PS1086SPAdes.Assembly.fa'	83.6	[79.8 - 86.8]	56.7	[53.9 - 59.4]	80.7	[77.3 - 83.7]	0.04
'PS1078SPAdes.Assembly.fa'	'PS1086SPAdes.Assembly.fa'	81.4	[77.5 - 84.8]	56.7	[53.9 - 59.4]	78.9	[75.5 - 82.0]	0.15
'PS1052SPAdes.Assembly.fa'	'PS1083SPAdes.Assembly.fa'	81.5	[77.6 - 84.8]	56.7	[53.9 - 59.4]	79	[75.5 - 82.0]	0.14
'PS1045SPAdes.Assembly.fa'	'PS1083SPAdes.Assembly.fa'	83	[79.1 - 86.2]	56.7	[53.9 - 59.4]	80.2	[76.8 - 83.2]	0.06
'PS1049SPAdes.Assembly.fa'	'PS1095SPAdes.Assembly.fa'	81.5	[77.6 - 84.8]	56.7	[53.9 - 59.4]	79	[75.5 - 82.0]	0.15
'PS1042SPAdes.Assembly.fa'	'PS1086SPAdes.Assembly.fa'	81.5	[77.6 - 84.8]	56.7	[53.9 - 59.4]	79	[75.5 - 82.0]	0.14
'PS1049SPAdes.Assembly.fa'	'PS1084SPAdes.Assembly.fa'	81.5	[77.6 - 84.8]	56.7	[53.9 - 59.4]	79	[75.5 - 82.0]	0.15
'PS1043SPAdes.Assembly.fa'	'PS1095SPAdes.Assembly.fa'	81.5	[77.6 - 84.9]	56.7	[53.9 - 59.4]	79	[75.6 - 82.1]	0.14
'PS1042SPAdes.Assembly.fa'	'PS1084SPAdes.Assembly.fa'	81.5	[77.6 - 84.8]	56.7	[53.9 - 59.4]	79	[75.5 - 82.0]	0.14
'PS1046SPAdes.Assembly.fa'	'PS1084SPAdes.Assembly.fa'	81.4	[77.5 - 84.7]	56.7	[53.9 - 59.4]	78.9	[75.5 - 82.0]	0.15
'PS1054SPAdes.Assembly.fa'	'PS1083SPAdes.Assembly.fa'	81.7	[77.8 - 85.0]	56.7	[53.9 - 59.4]	79.1	[75.7 - 82.2]	0.12
'PS1047SPAdes.Assembly.fa'	'PS1095SPAdes.Assembly.fa'	81.4	[77.5 - 84.8]	56.7	[53.9 - 59.4]	78.9	[75.5 - 82.0]	0.15
'PS1079SPAdes.Assembly.fa'	'PS1083SPAdes.Assembly.fa'	81.4	[77.5 - 84.8]	56.7	[53.9 - 59.4]	78.9	[75.5 - 82.0]	0.15
'PS1076SPAdes.Assembly.fa'	'PS1083SPAdes.Assembly.fa'	83.6	[79.8 - 86.8]	56.7	[53.9 - 59.4]	80.7	[77.3 - 83.7]	0.04
'PS1044SPAdes.Assembly.fa'	'PS1086SPAdes.Assembly.fa'	80.6	[76.7 - 84.0]	56.7	[53.9 - 59.4]	78.3	[74.8 - 81.4]	0.19
'PS1051SPAdes.Assembly.fa'	'PS1086SPAdes.Assembly.fa'	81.4	[77.5 - 84.8]	56.7	[53.9 - 59.4]	78.9	[75.5 - 82.0]	0.15
'PS1044SPAdes.Assembly.fa'	'PS1095SPAdes.Assembly.fa'	80.6	[76.7 - 84.0]	56.7	[54.0 - 59.4]	78.3	[74.8 - 81.4]	0.19
'PS1077SPAdes.Assembly.fa'	'PS1083SPAdes.Assembly.fa'	83.6	[79.8 - 86.8]	56.7	[53.9 - 59.4]	80.7	[77.4 - 83.7]	0.03
'PS1078SPAdes.Assembly.fa'	'PS1083SPAdes.Assembly.fa'	81.4	[77.5 - 84.8]	56.7	[53.9 - 59.4]	78.9	[75.5 - 82.0]	0.15
'PS1045SPAdes.Assembly.fa'	'PS1084SPAdes.Assembly.fa'	83	[79.1 - 86.2]	56.7	[53.9 - 59.4]	80.2	[76.8 - 83.2]	0.06
'PS1047SPAdes.Assembly.fa'	'PS1086SPAdes.Assembly.fa'	81.4	[77.5 - 84.8]	56.7	[53.9 - 59.4]	78.9	[75.5 - 82.0]	0.15
'PS1043SPAdes.Assembly.fa'	'PS1086SPAdes.Assembly.fa'	81.5	[77.6 - 84.9]	56.7	[53.9 - 59.4]	79	[75.6 - 82.1]	0.14
'PS1044SPAdes.Assembly.fa'	'PS1083SPAdes.Assembly.fa'	80.6	[76.7 - 84.0]	56.7	[53.9 - 59.4]	78.2	[74.8 - 81.3]	0.19
'PS1050SPAdes.Assembly.fa'	'PS1083SPAdes.Assembly.fa'	81.5	[77.6 - 84.8]	56.7	[53.9 - 59.4]	79	[75.5 - 82.0]	0.14
'PS1054SPAdes.Assembly.fa'	'PS1086SPAdes.Assembly.fa'	81.7	[77.8 - 85.0]	56.7	[53.9 - 59.4]	79.1	[75.7 - 82.2]	0.12
'PS1044SPAdes.Assembly.fa'	'PS1084SPAdes.Assembly.fa'	80.6	[76.7 - 84.0]	56.7	[53.9 - 59.4]	78.3	[74.8 - 81.4]	0.19
'PS1079SPAdes.Assembly.fa'	'PS1084SPAdes.Assembly.fa'	81.4	[77.5 - 84.8]	56.7	[53.9 - 59.4]	78.9	[75.5 - 82.0]	0.15
'PS1052SPAdes.Assembly.fa'	'PS1084SPAdes.Assembly.fa'	81.5	[77.6 - 84.9]	56.7	[53.9 - 59.4]	79	[75.5 - 82.0]	0.14
'PS1046SPAdes.Assembly.fa'	'PS1086SPAdes.Assembly.fa'	81.4	[77.5 - 84.7]	56.7	[53.9 - 59.4]	78.9	[75.5 - 82.0]	0.15
'PS1045SPAdes.Assembly.fa'	'PS1086SPAdes.Assembly.fa'	83	[79.1 - 86.2]	56.7	[53.9 - 59.4]	80.2	[76.8 - 83.2]	0.06
'PS1078SPAdes.Assembly.fa'	'PS1084SPAdes.Assembly.fa'	81.4	[77.5 - 84.8]	56.7	[53.9 - 59.4]	78.9	[75.5 - 82.0]	0.15
'PS1045SPAdes.Assembly.fa'	'PS1095SPAdes.Assembly.fa'	83	[79.1 - 86.2]	56.7	[53.9 - 59.4]	80.2	[76.8 - 83.2]	0.06
'PS1046SPAdes.Assembly.fa'	'PS1083SPAdes.Assembly.fa'	81.4	[77.5 - 84.7]	56.7	[53.9 - 59.4]	78.9	[75.4 - 81.9]	0.15
'PS1043SPAdes.Assembly.fa'	'PS1084SPAdes.Assembly.fa'	81.5	[77.6 - 84.9]	56.7	[53.9 - 59.4]	79	[75.6 - 82.1]	0.14
'PS1051SPAdes.Assembly.fa'	'PS1095SPAdes.Assembly.fa'	81.4	[77.5 - 84.8]	56.7	[53.9 - 59.4]	78.9	[75.5 - 82.0]	0.15
'PS1050SPAdes.Assembly.fa'	'PS1086SPAdes.Assembly.fa'	81.5	[77.6 - 84.8]	56.7	[53.9 - 59.4]	79	[75.5 - 82.0]	0.14
'PS1048SPAdes.Assembly.fa'	'PS1083SPAdes.Assembly.fa'	83.6	[79.8 - 86.8]	56.7	[53.9 - 59.4]	80.7	[77.3 - 83.7]	0.04
'PS1050SPAdes.Assembly.fa'	'PS1084SPAdes.Assembly.fa'	81.5	[77.6 - 84.8]	56.7	[53.9 - 59.4]	79	[75.5 - 82.0]	0.14
'PS1079SPAdes.Assembly.fa'	'PS1095SPAdes.Assembly.fa'	81.4	[77.5 - 84.8]	56.7	[53.9 - 59.4]	78.9	[75.5 - 82.0]	0.15
'PS1051SPAdes.Assembly.fa'	'PS1084SPAdes.Assembly.fa'	81.4	[77.5 - 84.8]	56.7	[53.9 - 59.4]	78.9	[75.5 - 82.0]	0.15
'PS1042SPAdes.Assembly.fa'	'PS1083SPAdes.Assembly.fa'	81.5	[77.6 - 84.8]	56.7	[53.9 - 59.4]	78.9	[75.5 - 82.0]	0.14
'PS1079SPAdes.Assembly.fa'	'PS1086SPAdes.Assembly.fa'	81.4	[77.5 - 84.8]	56.7	[53.9 - 59.4]	78.9	[75.5 - 82.0]	0.15
'PS1048SPAdes.Assembly.fa'	'PS1095SPAdes.Assembly.fa'	83.6	[79.8 - 86.8]	56.7	[53.9 - 59.4]	80.7	[77.4 - 83.7]	0.04
'PS1054SPAdes.Assembly.fa'	'PS1084SPAdes.Assembly.fa'	81.7	[77.8 - 85.0]	56.7	[53.9 - 59.4]	79.1	[75.7 - 82.2]	0.12
'PS1041SPAdes.Assembly.fa'	Pseudomonas congelans DSM 14939	84.7	[80.9 - 87.8]	56.7	[54.0 - 59.5]	81.6	[78.3 - 84.6]	0.21
'PS1005SPAdes.Assembly.fa'	Pseudomonas congelans DSM 14939	79.6	[75.6 - 83.0]	56.1	[53.3 - 58.8]	77.2	[73.7 - 80.3]	0.06
'PS1003SPAdes.Assembly.fa'	Pseudomonas congelans DSM 14939	79.6	[75.6 - 83.0]	56.1	[53.3 - 58.8]	77.2	[73.7 - 80.3]	0.06
'PS1004SPAdes.Assembly.fa'	Pseudomonas congelans DSM 14939	79.4	[75.4 - 82.8]	56	[53.3 - 58.8]	77	[73.6 - 80.2]	0.06
'PS987SPAdes.Assembly.fa'	Pseudomonas congelans DSM 14939	79.4	[75.4 - 82.8]	56	[53.3 - 58.8]	77	[73.6 - 80.2]	0.06
'PS995SPAdes.Assembly.fa'	Pseudomonas congelans DSM 14939	79.4	[75.4 - 82.9]	56	[53.3 - 58.8]	77	[73.6 - 80.2]	0.06
'PS1074SPAdes.Assembly.fa'	Pseudomonas congelans DSM 14939	79.6	[75.6 - 83.0]	56	[53.3 - 58.8]	77.2	[73.7 - 80.3]	0.06
'PS1047SPAdes.Assembly.fa'	Pseudomonas congelans DSM 14939	75.4	[71.5 - 79.0]	55.8	[53.1 - 58.5]	73.7	[70.2 - 76.9]	0.15
'PS1038SPAdes.Assembly.fa'	Pseudomonas congelans DSM 14939	75.3	[71.3 - 78.9]	55.8	[53.1 - 58.5]	73.5	[70.1 - 76.8]	0.14
'PS1089SPAdes.Assembly.fa'	Pseudomonas congelans DSM 14939	76.2	[72.2 - 79.8]	55.8	[53.1 - 58.5]	74.3	[70.8 - 77.5]	0.1
'PS1079SPAdes.Assembly.fa'	Pseudomonas congelans DSM 14939	75.5	[71.5 - 79.1]	55.8	[53.1 - 58.5]	73.7	[70.2 - 76.9]	0.15
'PS1043SPAdes.Assembly.fa'	Pseudomonas congelans DSM 14939	75.5	[71.5 - 79.1]	55.8	[53.1 - 58.5]	73.7	[70.3 - 76.9]	0.14
'PS1093SPAdes.Assembly.fa'	Pseudomonas congelans DSM 14939	76.2	[72.2 - 79.7]	55.8	[53.0 - 58.5]	74.3	[70.8 - 77.5]	0.1
'PS1077SPAdes.Assembly.fa'	Pseudomonas congelans DSM 14939	77.6	[73.6 - 81.1]	55.8	[53.1 - 58.5]	75.5	[72.0 - 78.6]	0.03
'PS1085SPAdes.Assembly.fa'	Pseudomonas congelans DSM 14939	76.2	[72.2 - 79.8]	55.8	[53.0 - 58.5]	74.3	[70.8 - 77.5]	0.1
'PS1042SPAdes.Assembly.fa'	Pseudomonas congelans DSM 14939	75.5	[71.5 - 79.1]	55.8	[53.1 - 58.6]	73.7	[70.3 - 76.9]	0.14
'PS1049SPAdes.Assembly.fa'	Pseudomonas congelans DSM 14939	75.5	[71.5 - 79.1]	55.8	[53.1 - 58.6]	73.7	[70.2 - 76.9]	0.15
'PS1078SPAdes.Assembly.fa'	Pseudomonas congelans DSM 14939	75.5	[71.5 - 79.1]	55.8	[53.1 - 58.6]	73.7	[70.2 - 76.9]	0.15
'PS1048SPAdes.Assembly.fa'	Pseudomonas congelans DSM 14939	77.6	[73.6 - 81.1]	55.8	[53.1 - 58.5]	75.4	[72.0 - 78.6]	0.04
'PS1050SPAdes.Assembly.fa'	Pseudomonas congelans DSM 14939	75.5	[71.5 - 79.1]	55.8	[53.1 - 58.6]	73.7	[70.3 - 76.9]	0.14
'PS1076SPAdes.Assembly.fa'	Pseudomonas congelans DSM 14939	77.5	[73.6 - 81.1]	55.8	[53.1 - 58.5]	75.4	[72.0 - 78.6]	0.04
'PS1082SPAdes.Assembly.fa'	Pseudomonas congelans DSM 14939	76.2	[72.2 - 79.8]	55.8	[53.1 - 58.5]	74.3	[70.8 - 77.5]	0.1
'PS1090SPAdes.Assembly.fa'	Pseudomonas congelans DSM 14939	76.2	[72.2 - 79.7]	55.8	[53.0 - 58.5]	74.3	[70.8 - 77.5]	0.1
'PS1044SPAdes.Assembly.fa'	Pseudomonas congelans DSM 14939	74.7	[70.7 - 78.3]	55.8	[53.1 - 58.5]	73.1	[69.6 - 76.3]	0.19
'PS1052SPAdes.Assembly.fa'	Pseudomonas congelans DSM 14939	75.5	[71.5 - 79.1]	55.8	[53.1 - 58.6]	73.8	[70.3 - 77.0]	0.14
'PS1051SPAdes.Assembly.fa'	Pseudomonas congelans DSM 14939	75.5	[71.5 - 79.0]	55.8	[53.1 - 58.5]	73.7	[70.2 - 76.9]	0.15
'PS1054SPAdes.Assembly.fa'	Pseudomonas congelans DSM 14939	75.7	[71.7 - 79.3]	55.8	[53.1 - 58.5]	73.9	[70.4 - 77.1]	0.12
'PS1094SPAdes.Assembly.fa'	Pseudomonas congelans DSM 14939	76.2	[72.2 - 79.7]	55.8	[53.0 - 58.5]	74.3	[70.8 - 77.5]	0.1
'PS1045SPAdes.Assembly.fa'	Pseudomonas congelans DSM 14939	76.9	[73.0 - 80.5]	55.8	[53.1 - 58.6]	74.9	[71.5 - 78.1]	0.06
'PS1046SPAdes.Assembly.fa'	Pseudomonas congelans DSM 14939	75.4	[71.5 - 79.0]	55.8	[53.1 - 58.6]	73.7	[70.2 - 76.9]	0.15
'PS1084SPAdes.Assembly.fa'	Pseudomonas congelans DSM 14939	81.7	[77.8 - 85.0]	54.9	[52.2 - 57.6]	78.6	[75.2 - 81.7]	0
'PS1083SPAdes.Assembly.fa'	Pseudomonas congelans DSM 14939	81.7	[77.8 - 85.0]	54.9	[52.2 - 57.6]	78.6	[75.1 - 81.7]	0
'PS1095SPAdes.Assembly.fa'	Pseudomonas congelans DSM 14939	81.7	[77.8 - 85.0]	54.9	[52.2 - 57.6]	78.6	[75.1 - 81.7]	0
'PS988SPAdes.Assembly.fa'	Pseudomonas congelans DSM 14939	83.7	[79.8 - 86.9]	54.9	[52.1 - 57.6]	80.2	[76.8 - 83.2]	0.05
'PS1086SPAdes.Assembly.fa'	Pseudomonas congelans DSM 14939	81.7	[77.8 - 85.0]	54.9	[52.2 - 57.6]	78.6	[75.2 - 81.7]	0
'PS1008SPAdes.Assembly.fa'	Pseudomonas congelans DSM 14939	84	[80.2 - 87.1]	54.8	[52.1 - 57.5]	80.5	[77.1 - 83.5]	0.05
'PS990SPAdes.Assembly.fa'	Pseudomonas alliivorans 20GA0068T	82.5	[78.6 - 85.8]	46	[43.4 - 48.5]	76.1	[72.6 - 79.2]	0.27
'PS991SPAdes.Assembly.fa'	Pseudomonas alliivorans 20GA0068T	82.2	[78.3 - 85.5]	45.8	[43.2 - 48.3]	75.7	[72.2 - 78.9]	0.26
'PS951SPAdes.Assembly.fa'	Pseudomonas alliivorans 20GA0068T	82.3	[78.4 - 85.6]	45.8	[43.3 - 48.4]	75.9	[72.4 - 79.0]	0.13
'PS993SPAdes.Assembly.fa'	Pseudomonas alliivorans 20GA0068T	84.1	[80.4 - 87.3]	45.8	[43.3 - 48.4]	77.4	[73.9 - 80.5]	0.28
'PS996SPAdes.Assembly.fa'	Pseudomonas alliivorans 20GA0068T	84.9	[81.1 - 88.0]	45.7	[43.2 - 48.3]	77.9	[74.5 - 81.0]	0.26
'PS992SPAdes.Assembly.fa'	Pseudomonas alliivorans 20GA0068T	81.1	[77.1 - 84.4]	45.7	[43.2 - 48.3]	74.8	[71.3 - 78.0]	0.06
'PS1039SPAdes.Assembly.fa'	Pseudomonas alliivorans 20GA0068T	84.1	[80.3 - 87.3]	45.7	[43.1 - 48.3]	77.3	[73.8 - 80.4]	0.22
'PS998SPAdes.Assembly.fa'	Pseudomonas alliivorans 20GA0068T	81.9	[78.0 - 85.3]	45.7	[43.2 - 48.3]	75.5	[72.1 - 78.7]	0.15
'PS1095SPAdes.Assembly.fa'	Pseudomonas meliae CFBP 3225	67	[63.2 - 70.7]	38.3	[35.8 - 40.8]	60.5	[57.3 - 63.7]	0.93
'PS1084SPAdes.Assembly.fa'	Pseudomonas meliae CFBP 3225	67	[63.2 - 70.7]	38.3	[35.8 - 40.8]	60.6	[57.3 - 63.7]	0.92
'PS1086SPAdes.Assembly.fa'	Pseudomonas meliae CFBP 3225	67	[63.2 - 70.7]	38.3	[35.8 - 40.8]	60.5	[57.3 - 63.7]	0.93
'PS1083SPAdes.Assembly.fa'	Pseudomonas meliae CFBP 3225	67	[63.2 - 70.7]	38.3	[35.8 - 40.8]	60.6	[57.3 - 63.7]	0.92
'PS1095SPAdes.Assembly.fa'	Pseudomonas amygdali CFBP 3205	71.4	[67.5 - 75.1]	38.2	[35.8 - 40.8]	63.9	[60.5 - 67.1]	1.04
'PS988SPAdes.Assembly.fa'	Pseudomonas meliae CFBP 3225	67.5	[63.6 - 71.1]	38.2	[35.7 - 40.7]	60.8	[57.6 - 64.0]	0.97
'PS1086SPAdes.Assembly.fa'	Pseudomonas amygdali CFBP 3205	71.4	[67.4 - 75.0]	38.2	[35.8 - 40.7]	63.8	[60.5 - 67.1]	1.04
'PS1084SPAdes.Assembly.fa'	Pseudomonas amygdali CFBP 3205	71.4	[67.5 - 75.1]	38.2	[35.8 - 40.8]	63.9	[60.5 - 67.1]	1.04
'PS1083SPAdes.Assembly.fa'	Pseudomonas amygdali CFBP 3205	71.4	[67.5 - 75.1]	38.2	[35.8 - 40.7]	63.9	[60.5 - 67.1]	1.04
'PS1008SPAdes.Assembly.fa'	Pseudomonas meliae CFBP 3225	66.6	[62.8 - 70.3]	38.2	[35.7 - 40.7]	60.2	[56.9 - 63.4]	0.87
'PS988SPAdes.Assembly.fa'	Pseudomonas amygdali CFBP 3205	73	[69.0 - 76.7]	38.1	[35.6 - 40.6]	65	[61.6 - 68.2]	1.09
'PS1008SPAdes.Assembly.fa'	Pseudomonas amygdali CFBP 3205	70.9	[66.9 - 74.5]	38	[35.6 - 40.6]	63.4	[60.0 - 66.6]	0.99
'PS1084SPAdes.Assembly.fa'	Pseudomonas savastanoi ICMP 4352	70.4	[66.4 - 74.0]	38	[35.6 - 40.5]	63	[59.6 - 66.2]	1.33
'PS1086SPAdes.Assembly.fa'	Pseudomonas savastanoi ICMP 4352	70.4	[66.4 - 74.0]	38	[35.5 - 40.5]	62.9	[59.6 - 66.1]	1.33
'PS1083SPAdes.Assembly.fa'	Pseudomonas savastanoi ICMP 4352	70.4	[66.4 - 74.0]	38	[35.6 - 40.5]	63	[59.6 - 66.2]	1.33
'PS1095SPAdes.Assembly.fa'	Pseudomonas savastanoi ICMP 4352	70.4	[66.4 - 74.0]	38	[35.6 - 40.5]	63	[59.6 - 66.2]	1.33
'PS1008SPAdes.Assembly.fa'	Pseudomonas savastanoi ICMP 4352	69.8	[65.9 - 73.5]	37.9	[35.5 - 40.5]	62.5	[59.2 - 65.7]	1.28
'PS988SPAdes.Assembly.fa'	Pseudomonas savastanoi ICMP 4352	70.6	[66.6 - 74.2]	37.9	[35.5 - 40.4]	63.1	[59.8 - 66.3]	1.38
'PS1005SPAdes.Assembly.fa'	Pseudomonas meliae CFBP 3225	66	[62.2 - 69.6]	37.5	[35.0 - 40.0]	59.4	[56.1 - 62.5]	0.99
'PS1093SPAdes.Assembly.fa'	Pseudomonas meliae CFBP 3225	62.7	[59.0 - 66.3]	37.5	[35.0 - 40.0]	56.9	[53.7 - 60.0]	0.82
'PS1094SPAdes.Assembly.fa'	Pseudomonas meliae CFBP 3225	62.7	[59.0 - 66.3]	37.5	[35.0 - 40.0]	56.9	[53.7 - 60.0]	0.82
'PS1089SPAdes.Assembly.fa'	Pseudomonas meliae CFBP 3225	62.7	[59.0 - 66.3]	37.5	[35.0 - 40.0]	56.9	[53.7 - 60.0]	0.82
'PS1082SPAdes.Assembly.fa'	Pseudomonas meliae CFBP 3225	62.7	[59.0 - 66.3]	37.5	[35.0 - 40.0]	56.9	[53.7 - 60.0]	0.82
'PS995SPAdes.Assembly.fa'	Pseudomonas meliae CFBP 3225	65.9	[62.1 - 69.5]	37.5	[35.0 - 40.0]	59.3	[56.1 - 62.5]	0.98
'PS1085SPAdes.Assembly.fa'	Pseudomonas meliae CFBP 3225	62.8	[59.0 - 66.4]	37.5	[35.0 - 40.0]	56.9	[53.7 - 60.0]	0.82
'PS987SPAdes.Assembly.fa'	Pseudomonas meliae CFBP 3225	65.9	[62.1 - 69.5]	37.5	[35.0 - 40.0]	59.3	[56.1 - 62.4]	0.98
'PS1004SPAdes.Assembly.fa'	Pseudomonas meliae CFBP 3225	65.9	[62.1 - 69.5]	37.5	[35.0 - 40.0]	59.3	[56.0 - 62.4]	0.98
'PS1090SPAdes.Assembly.fa'	Pseudomonas meliae CFBP 3225	62.7	[59.0 - 66.3]	37.5	[35.0 - 40.0]	56.9	[53.7 - 60.0]	0.82
'PS1077SPAdes.Assembly.fa'	Pseudomonas meliae CFBP 3225	64.1	[60.3 - 67.7]	37.4	[34.9 - 39.9]	57.9	[54.7 - 61.0]	0.89
'PS1054SPAdes.Assembly.fa'	Pseudomonas meliae CFBP 3225	62.6	[58.9 - 66.2]	37.4	[34.9 - 39.9]	56.8	[53.6 - 59.9]	0.81
'PS1051SPAdes.Assembly.fa'	Pseudomonas meliae CFBP 3225	62.4	[58.7 - 66.0]	37.4	[34.9 - 39.9]	56.6	[53.5 - 59.8]	0.77
'PS1050SPAdes.Assembly.fa'	Pseudomonas meliae CFBP 3225	62.5	[58.8 - 66.1]	37.4	[34.9 - 39.9]	56.7	[53.5 - 59.8]	0.78
'PS1076SPAdes.Assembly.fa'	Pseudomonas meliae CFBP 3225	64	[60.3 - 67.7]	37.4	[35.0 - 39.9]	57.9	[54.7 - 61.0]	0.89
'PS1047SPAdes.Assembly.fa'	Pseudomonas meliae CFBP 3225	62.5	[58.7 - 66.1]	37.4	[34.9 - 39.9]	56.7	[53.5 - 59.8]	0.77
'PS1042SPAdes.Assembly.fa'	Pseudomonas meliae CFBP 3225	62.5	[58.7 - 66.1]	37.4	[35.0 - 39.9]	56.7	[53.5 - 59.8]	0.78
'PS1038SPAdes.Assembly.fa'	Pseudomonas meliae CFBP 3225	62.2	[58.4 - 65.8]	37.4	[35.0 - 40.0]	56.4	[53.3 - 59.6]	0.78
'PS1046SPAdes.Assembly.fa'	Pseudomonas meliae CFBP 3225	62.4	[58.7 - 66.0]	37.4	[34.9 - 39.9]	56.6	[53.4 - 59.7]	0.78
'PS1074SPAdes.Assembly.fa'	Pseudomonas meliae CFBP 3225	66	[62.2 - 69.7]	37.4	[35.0 - 40.0]	59.4	[56.2 - 62.6]	0.99
'PS1044SPAdes.Assembly.fa'	Pseudomonas meliae CFBP 3225	61.8	[58.0 - 65.3]	37.4	[34.9 - 39.9]	56.1	[52.9 - 59.2]	0.74
'PS1003SPAdes.Assembly.fa'	Pseudomonas meliae CFBP 3225	66	[62.2 - 69.6]	37.4	[35.0 - 40.0]	59.4	[56.1 - 62.5]	0.99
'PS1049SPAdes.Assembly.fa'	Pseudomonas meliae CFBP 3225	62.5	[58.7 - 66.1]	37.4	[34.9 - 39.9]	56.7	[53.5 - 59.8]	0.78
'PS1048SPAdes.Assembly.fa'	Pseudomonas meliae CFBP 3225	64.1	[60.3 - 67.7]	37.4	[34.9 - 39.9]	57.9	[54.7 - 61.0]	0.89
'PS1043SPAdes.Assembly.fa'	Pseudomonas meliae CFBP 3225	62.7	[59.0 - 66.3]	37.4	[35.0 - 39.9]	56.8	[53.7 - 60.0]	0.79
'PS1078SPAdes.Assembly.fa'	Pseudomonas meliae CFBP 3225	62.5	[58.7 - 66.1]	37.4	[34.9 - 39.9]	56.7	[53.5 - 59.8]	0.78
'PS1052SPAdes.Assembly.fa'	Pseudomonas meliae CFBP 3225	62.5	[58.8 - 66.1]	37.4	[34.9 - 39.9]	56.7	[53.5 - 59.8]	0.79
'PS1079SPAdes.Assembly.fa'	Pseudomonas meliae CFBP 3225	62.4	[58.7 - 66.0]	37.4	[34.9 - 39.9]	56.6	[53.5 - 59.8]	0.77
'PS1045SPAdes.Assembly.fa'	Pseudomonas meliae CFBP 3225	63.7	[59.9 - 67.3]	37.4	[35.0 - 39.9]	57.6	[54.4 - 60.7]	0.86
'PS1132SPAdes.Assembly.fa'	Pseudomonas meliae CFBP 3225	65.5	[61.7 - 69.1]	37.3	[34.8 - 39.8]	58.9	[55.7 - 62.1]	0.83
'PS1004SPAdes.Assembly.fa'	Pseudomonas amygdali CFBP 3205	69.2	[65.3 - 72.9]	37.2	[34.7 - 39.7]	61.7	[58.4 - 64.9]	1.09
'PS1076SPAdes.Assembly.fa'	Pseudomonas amygdali CFBP 3205	66.8	[63.0 - 70.5]	37.2	[34.7 - 39.7]	59.9	[56.6 - 63.0]	1
'PS1049SPAdes.Assembly.fa'	Pseudomonas amygdali CFBP 3205	65.2	[61.4 - 68.8]	37.2	[34.7 - 39.7]	58.6	[55.4 - 61.8]	0.89
'PS1074SPAdes.Assembly.fa'	Pseudomonas amygdali CFBP 3205	69.3	[65.4 - 73.0]	37.2	[34.7 - 39.7]	61.8	[58.5 - 65.0]	1.1
'PS1052SPAdes.Assembly.fa'	Pseudomonas amygdali CFBP 3205	65.2	[61.4 - 68.9]	37.2	[34.7 - 39.7]	58.6	[55.4 - 61.8]	0.9
'PS1044SPAdes.Assembly.fa'	Pseudomonas amygdali CFBP 3205	64.8	[61.0 - 68.4]	37.2	[34.7 - 39.7]	58.3	[55.1 - 61.5]	0.85
'PS1042SPAdes.Assembly.fa'	Pseudomonas amygdali CFBP 3205	65.2	[61.4 - 68.8]	37.2	[34.7 - 39.7]	58.6	[55.4 - 61.8]	0.9
'PS1038SPAdes.Assembly.fa'	Pseudomonas amygdali CFBP 3205	65	[61.2 - 68.7]	37.2	[34.7 - 39.7]	58.5	[55.3 - 61.7]	0.9
'PS1050SPAdes.Assembly.fa'	Pseudomonas amygdali CFBP 3205	65.2	[61.4 - 68.8]	37.2	[34.7 - 39.7]	58.6	[55.4 - 61.8]	0.89
'PS1089SPAdes.Assembly.fa'	Pseudomonas amygdali CFBP 3205	65.5	[61.7 - 69.1]	37.2	[34.7 - 39.7]	58.8	[55.6 - 62.0]	0.94
'PS1051SPAdes.Assembly.fa'	Pseudomonas amygdali CFBP 3205	65.2	[61.4 - 68.8]	37.2	[34.7 - 39.7]	58.6	[55.4 - 61.8]	0.89
'PS995SPAdes.Assembly.fa'	Pseudomonas amygdali CFBP 3205	69.3	[65.4 - 72.9]	37.2	[34.7 - 39.7]	61.7	[58.4 - 64.9]	1.09
'PS987SPAdes.Assembly.fa'	Pseudomonas amygdali CFBP 3205	69.2	[65.3 - 72.9]	37.2	[34.7 - 39.7]	61.7	[58.4 - 64.9]	1.09
'PS1085SPAdes.Assembly.fa'	Pseudomonas amygdali CFBP 3205	65.5	[61.7 - 69.1]	37.2	[34.7 - 39.7]	58.9	[55.6 - 62.0]	0.94
'PS1005SPAdes.Assembly.fa'	Pseudomonas amygdali CFBP 3205	69.3	[65.4 - 73.0]	37.2	[34.7 - 39.7]	61.8	[58.5 - 65.0]	1.1
'PS1047SPAdes.Assembly.fa'	Pseudomonas amygdali CFBP 3205	65.2	[61.4 - 68.8]	37.2	[34.7 - 39.7]	58.6	[55.4 - 61.8]	0.89
'PS1078SPAdes.Assembly.fa'	Pseudomonas amygdali CFBP 3205	65.2	[61.4 - 68.8]	37.2	[34.7 - 39.7]	58.6	[55.4 - 61.8]	0.89
'PS1045SPAdes.Assembly.fa'	Pseudomonas amygdali CFBP 3205	66.4	[62.5 - 70.0]	37.2	[34.7 - 39.7]	59.5	[56.3 - 62.7]	0.98
'PS1003SPAdes.Assembly.fa'	Pseudomonas amygdali CFBP 3205	69.3	[65.4 - 73.0]	37.2	[34.7 - 39.7]	61.8	[58.5 - 65.0]	1.1
'PS1043SPAdes.Assembly.fa'	Pseudomonas amygdali CFBP 3205	65.9	[62.1 - 69.6]	37.2	[34.7 - 39.7]	59.2	[56.0 - 62.3]	0.9
'PS1093SPAdes.Assembly.fa'	Pseudomonas amygdali CFBP 3205	65.5	[61.7 - 69.1]	37.2	[34.7 - 39.7]	58.9	[55.6 - 62.0]	0.94
'PS1054SPAdes.Assembly.fa'	Pseudomonas amygdali CFBP 3205	65.4	[61.6 - 69.0]	37.2	[34.7 - 39.7]	58.8	[55.6 - 61.9]	0.92
'PS1082SPAdes.Assembly.fa'	Pseudomonas amygdali CFBP 3205	65.5	[61.7 - 69.1]	37.2	[34.7 - 39.7]	58.9	[55.6 - 62.0]	0.94
'PS1079SPAdes.Assembly.fa'	Pseudomonas amygdali CFBP 3205	65.2	[61.4 - 68.8]	37.2	[34.7 - 39.7]	58.6	[55.4 - 61.8]	0.89
'PS1053SPAdes.Assembly.fa'	Pseudomonas meliae CFBP 3225	64.8	[61.0 - 68.4]	37.2	[34.8 - 39.7]	58.4	[55.2 - 61.5]	0.71
'PS1090SPAdes.Assembly.fa'	Pseudomonas amygdali CFBP 3205	65.5	[61.7 - 69.1]	37.2	[34.7 - 39.7]	58.9	[55.6 - 62.0]	0.94
'PS989SPAdes.Assembly.fa'	Pseudomonas meliae CFBP 3225	63.5	[59.7 - 67.1]	37.2	[34.7 - 39.7]	57.4	[54.2 - 60.5]	0.59
'PS1046SPAdes.Assembly.fa'	Pseudomonas amygdali CFBP 3205	65.1	[61.3 - 68.7]	37.2	[34.7 - 39.7]	58.5	[55.3 - 61.7]	0.89
'PS1094SPAdes.Assembly.fa'	Pseudomonas amygdali CFBP 3205	65.5	[61.7 - 69.1]	37.2	[34.7 - 39.7]	58.9	[55.6 - 62.0]	0.94
'PS1094SPAdes.Assembly.fa'	Pseudomonas savastanoi ICMP 4352	65.2	[61.4 - 68.9]	37.1	[34.7 - 39.6]	58.7	[55.4 - 61.8]	1.23
'PS1082SPAdes.Assembly.fa'	Pseudomonas savastanoi ICMP 4352	65.3	[61.4 - 68.9]	37.1	[34.7 - 39.6]	58.7	[55.4 - 61.8]	1.23
'PS1044SPAdes.Assembly.fa'	Pseudomonas savastanoi ICMP 4352	64	[60.2 - 67.6]	37.1	[34.6 - 39.6]	57.6	[54.4 - 60.8]	1.15
'PS1076SPAdes.Assembly.fa'	Pseudomonas savastanoi ICMP 4352	66	[62.2 - 69.6]	37.1	[34.6 - 39.6]	59.2	[55.9 - 62.3]	1.3
'PS1046SPAdes.Assembly.fa'	Pseudomonas savastanoi ICMP 4352	64.2	[60.5 - 67.9]	37.1	[34.6 - 39.6]	57.9	[54.6 - 61.0]	1.19
'PS1004SPAdes.Assembly.fa'	Pseudomonas savastanoi ICMP 4352	68.2	[64.3 - 71.8]	37.1	[34.6 - 39.6]	60.9	[57.6 - 64.0]	1.39
'PS1093SPAdes.Assembly.fa'	Pseudomonas savastanoi ICMP 4352	65.2	[61.4 - 68.9]	37.1	[34.7 - 39.6]	58.7	[55.4 - 61.8]	1.23
'PS1090SPAdes.Assembly.fa'	Pseudomonas savastanoi ICMP 4352	65.3	[61.4 - 68.9]	37.1	[34.7 - 39.6]	58.7	[55.4 - 61.8]	1.23
'PS995SPAdes.Assembly.fa'	Pseudomonas savastanoi ICMP 4352	68.2	[64.3 - 71.8]	37.1	[34.6 - 39.6]	60.9	[57.6 - 64.0]	1.39
'PS1089SPAdes.Assembly.fa'	Pseudomonas savastanoi ICMP 4352	65.2	[61.4 - 68.9]	37.1	[34.7 - 39.6]	58.6	[55.4 - 61.8]	1.23
'PS1005SPAdes.Assembly.fa'	Pseudomonas savastanoi ICMP 4352	68.3	[64.4 - 71.9]	37.1	[34.6 - 39.6]	60.9	[57.7 - 64.1]	1.4
'PS1047SPAdes.Assembly.fa'	Pseudomonas savastanoi ICMP 4352	64.3	[60.5 - 67.9]	37.1	[34.6 - 39.6]	57.9	[54.7 - 61.1]	1.18
'PS987SPAdes.Assembly.fa'	Pseudomonas savastanoi ICMP 4352	68.2	[64.3 - 71.8]	37.1	[34.6 - 39.6]	60.9	[57.6 - 64.0]	1.39
'PS1038SPAdes.Assembly.fa'	Pseudomonas savastanoi ICMP 4352	64.5	[60.8 - 68.2]	37.1	[34.7 - 39.6]	58.1	[54.9 - 61.3]	1.19
'PS1085SPAdes.Assembly.fa'	Pseudomonas savastanoi ICMP 4352	65.2	[61.4 - 68.9]	37.1	[34.7 - 39.6]	58.6	[55.4 - 61.8]	1.23
'PS1048SPAdes.Assembly.fa'	Pseudomonas amygdali CFBP 3205	66.9	[63.0 - 70.5]	37.1	[34.7 - 39.7]	59.9	[56.7 - 63.1]	1
'PS1077SPAdes.Assembly.fa'	Pseudomonas savastanoi ICMP 4352	66.1	[62.2 - 69.7]	37.1	[34.6 - 39.6]	59.2	[56.0 - 62.4]	1.3
'PS1003SPAdes.Assembly.fa'	Pseudomonas savastanoi ICMP 4352	68.3	[64.4 - 71.9]	37.1	[34.6 - 39.6]	60.9	[57.7 - 64.1]	1.4
'PS1045SPAdes.Assembly.fa'	Pseudomonas savastanoi ICMP 4352	65.5	[61.7 - 69.2]	37.1	[34.6 - 39.6]	58.8	[55.6 - 62.0]	1.27
'PS1041SPAdes.Assembly.fa'	Pseudomonas meliae CFBP 3225	65.6	[61.8 - 69.3]	37.1	[34.6 - 39.6]	58.9	[55.7 - 62.1]	0.71
'PS1074SPAdes.Assembly.fa'	Pseudomonas savastanoi ICMP 4352	68.3	[64.4 - 71.9]	37.1	[34.6 - 39.6]	60.9	[57.6 - 64.1]	1.4
'PS1042SPAdes.Assembly.fa'	Pseudomonas savastanoi ICMP 4352	64.4	[60.6 - 68.0]	37.1	[34.6 - 39.6]	58	[54.8 - 61.1]	1.19
'PS1077SPAdes.Assembly.fa'	Pseudomonas amygdali CFBP 3205	66.9	[63.1 - 70.6]	37.1	[34.7 - 39.7]	59.9	[56.7 - 63.1]	1.01
'PS1052SPAdes.Assembly.fa'	Pseudomonas savastanoi ICMP 4352	64.4	[60.6 - 68.0]	37.1	[34.6 - 39.6]	57.9	[54.7 - 61.1]	1.19
'PS1079SPAdes.Assembly.fa'	Pseudomonas savastanoi ICMP 4352	64.3	[60.5 - 67.9]	37	[34.6 - 39.6]	57.9	[54.7 - 61.0]	1.18
'PS1049SPAdes.Assembly.fa'	Pseudomonas savastanoi ICMP 4352	64.3	[60.6 - 68.0]	37	[34.6 - 39.6]	57.9	[54.7 - 61.1]	1.19
'PS1048SPAdes.Assembly.fa'	Pseudomonas savastanoi ICMP 4352	66	[62.2 - 69.7]	37	[34.6 - 39.6]	59.2	[56.0 - 62.4]	1.3
'PS1078SPAdes.Assembly.fa'	Pseudomonas savastanoi ICMP 4352	64.4	[60.6 - 68.0]	37	[34.6 - 39.6]	57.9	[54.7 - 61.1]	1.19
'PS1054SPAdes.Assembly.fa'	Pseudomonas savastanoi ICMP 4352	64.6	[60.8 - 68.2]	37	[34.6 - 39.6]	58.1	[54.9 - 61.2]	1.22
'PS1050SPAdes.Assembly.fa'	Pseudomonas savastanoi ICMP 4352	64.4	[60.6 - 68.0]	37	[34.6 - 39.6]	57.9	[54.7 - 61.1]	1.19
'PS1051SPAdes.Assembly.fa'	Pseudomonas savastanoi ICMP 4352	64.3	[60.5 - 67.9]	37	[34.6 - 39.6]	57.9	[54.7 - 61.0]	1.18
'PS1043SPAdes.Assembly.fa'	Pseudomonas savastanoi ICMP 4352	65.6	[61.7 - 69.2]	37	[34.6 - 39.6]	58.9	[55.6 - 62.0]	1.2
'PS1132SPAdes.Assembly.fa'	Pseudomonas savastanoi ICMP 4352	67.7	[63.8 - 71.4]	37	[34.5 - 39.5]	60.4	[57.2 - 63.6]	1.24
'PS1132SPAdes.Assembly.fa'	Pseudomonas amygdali CFBP 3205	69.5	[65.6 - 73.1]	36.9	[34.5 - 39.5]	61.8	[58.5 - 65.0]	0.95
'PS1053SPAdes.Assembly.fa'	Pseudomonas amygdali CFBP 3205	68.3	[64.4 - 71.9]	36.9	[34.5 - 39.5]	60.9	[57.6 - 64.0]	0.82
'PS989SPAdes.Assembly.fa'	Pseudomonas savastanoi ICMP 4352	64.9	[61.1 - 68.5]	36.8	[34.4 - 39.3]	58.2	[55.0 - 61.4]	0.99
'PS1041SPAdes.Assembly.fa'	Pseudomonas amygdali CFBP 3205	68.9	[65.0 - 72.5]	36.8	[34.3 - 39.3]	61.2	[57.9 - 64.4]	0.83
'PS989SPAdes.Assembly.fa'	Pseudomonas amygdali CFBP 3205	67.2	[63.3 - 70.8]	36.8	[34.4 - 39.3]	59.9	[56.7 - 63.1]	0.7
'PS1053SPAdes.Assembly.fa'	Pseudomonas savastanoi ICMP 4352	67.3	[63.5 - 71.0]	36.8	[34.3 - 39.3]	60.1	[56.8 - 63.2]	1.12
'PS1041SPAdes.Assembly.fa'	Pseudomonas savastanoi ICMP 4352	66.9	[63.0 - 70.5]	36.7	[34.3 - 39.2]	59.7	[56.4 - 62.8]	1.12
'PS1132SPAdes.Assembly.fa'	Pseudomonas caricapapayae ICMP 2855	66.6	[62.7 - 70.2]	35.4	[33.0 - 37.9]	58.8	[55.6 - 62.0]	0.92
'PS1042SPAdes.Assembly.fa'	Pseudomonas caricapapayae ICMP 2855	64.4	[60.6 - 68.0]	35.3	[32.9 - 37.8]	57.1	[53.9 - 60.3]	0.86
'PS1093SPAdes.Assembly.fa'	Pseudomonas caricapapayae ICMP 2855	64.9	[61.1 - 68.6]	35.3	[32.9 - 37.8]	57.6	[54.4 - 60.7]	0.9
'PS1082SPAdes.Assembly.fa'	Pseudomonas caricapapayae ICMP 2855	64.9	[61.1 - 68.6]	35.3	[32.9 - 37.8]	57.6	[54.4 - 60.7]	0.91
'PS1048SPAdes.Assembly.fa'	Pseudomonas caricapapayae ICMP 2855	65.9	[62.1 - 69.6]	35.3	[32.8 - 37.8]	58.3	[55.1 - 61.4]	0.97
'PS1094SPAdes.Assembly.fa'	Pseudomonas caricapapayae ICMP 2855	64.9	[61.1 - 68.5]	35.3	[32.9 - 37.8]	57.5	[54.3 - 60.7]	0.91
'PS1090SPAdes.Assembly.fa'	Pseudomonas caricapapayae ICMP 2855	64.9	[61.1 - 68.6]	35.3	[32.9 - 37.8]	57.6	[54.4 - 60.7]	0.9
'PS1052SPAdes.Assembly.fa'	Pseudomonas caricapapayae ICMP 2855	64.3	[60.5 - 67.9]	35.3	[32.9 - 37.8]	57.1	[53.9 - 60.2]	0.87
'PS1077SPAdes.Assembly.fa'	Pseudomonas caricapapayae ICMP 2855	66	[62.1 - 69.6]	35.3	[32.8 - 37.8]	58.3	[55.1 - 61.5]	0.97
'PS1079SPAdes.Assembly.fa'	Pseudomonas caricapapayae ICMP 2855	64.3	[60.5 - 67.9]	35.3	[32.9 - 37.8]	57.1	[53.9 - 60.2]	0.85
'PS1047SPAdes.Assembly.fa'	Pseudomonas caricapapayae ICMP 2855	64.3	[60.5 - 67.9]	35.3	[32.9 - 37.8]	57.1	[53.9 - 60.2]	0.85
'PS1049SPAdes.Assembly.fa'	Pseudomonas caricapapayae ICMP 2855	64.3	[60.5 - 67.9]	35.3	[32.9 - 37.8]	57.1	[53.9 - 60.2]	0.86
'PS1089SPAdes.Assembly.fa'	Pseudomonas caricapapayae ICMP 2855	64.9	[61.1 - 68.6]	35.3	[32.9 - 37.8]	57.6	[54.4 - 60.7]	0.91
'PS1076SPAdes.Assembly.fa'	Pseudomonas caricapapayae ICMP 2855	65.9	[62.1 - 69.6]	35.3	[32.8 - 37.8]	58.3	[55.1 - 61.4]	0.97
'PS1043SPAdes.Assembly.fa'	Pseudomonas caricapapayae ICMP 2855	65.6	[61.8 - 69.2]	35.3	[32.9 - 37.8]	58.1	[54.9 - 61.2]	0.87
'PS1085SPAdes.Assembly.fa'	Pseudomonas caricapapayae ICMP 2855	64.9	[61.1 - 68.6]	35.3	[32.9 - 37.8]	57.6	[54.4 - 60.7]	0.91
'PS1045SPAdes.Assembly.fa'	Pseudomonas caricapapayae ICMP 2855	65.5	[61.6 - 69.1]	35.3	[32.9 - 37.8]	57.9	[54.7 - 61.1]	0.94
'PS1046SPAdes.Assembly.fa'	Pseudomonas caricapapayae ICMP 2855	64.3	[60.5 - 67.9]	35.3	[32.9 - 37.8]	57.1	[53.9 - 60.2]	0.86
'PS1050SPAdes.Assembly.fa'	Pseudomonas caricapapayae ICMP 2855	64.3	[60.5 - 67.9]	35.3	[32.9 - 37.8]	57.1	[53.9 - 60.2]	0.86
'PS1054SPAdes.Assembly.fa'	Pseudomonas caricapapayae ICMP 2855	64.4	[60.6 - 68.0]	35.3	[32.9 - 37.8]	57.2	[54.0 - 60.3]	0.89
'PS1038SPAdes.Assembly.fa'	Pseudomonas caricapapayae ICMP 2855	63.9	[60.2 - 67.5]	35.3	[32.9 - 37.8]	56.8	[53.6 - 59.9]	0.87
'PS1078SPAdes.Assembly.fa'	Pseudomonas caricapapayae ICMP 2855	64.3	[60.5 - 67.9]	35.3	[32.9 - 37.8]	57.1	[53.9 - 60.2]	0.86
'PS1051SPAdes.Assembly.fa'	Pseudomonas caricapapayae ICMP 2855	64.3	[60.5 - 67.9]	35.3	[32.9 - 37.8]	57.1	[53.9 - 60.2]	0.85
'PS1044SPAdes.Assembly.fa'	Pseudomonas caricapapayae ICMP 2855	63.9	[60.1 - 67.5]	35.3	[32.9 - 37.8]	56.8	[53.6 - 59.9]	0.82
'PS1004SPAdes.Assembly.fa'	Pseudomonas caricapapayae ICMP 2855	65.7	[61.8 - 69.3]	35.2	[32.8 - 37.7]	58	[54.8 - 61.2]	1.06
'PS1005SPAdes.Assembly.fa'	Pseudomonas caricapapayae ICMP 2855	65.8	[62.0 - 69.4]	35.2	[32.8 - 37.7]	58.1	[54.9 - 61.3]	1.07
'PS1003SPAdes.Assembly.fa'	Pseudomonas caricapapayae ICMP 2855	65.8	[62.0 - 69.4]	35.2	[32.8 - 37.7]	58.1	[54.9 - 61.3]	1.07
'PS1074SPAdes.Assembly.fa'	Pseudomonas caricapapayae ICMP 2855	65.8	[62.0 - 69.5]	35.2	[32.8 - 37.7]	58.2	[54.9 - 61.3]	1.07
'PS995SPAdes.Assembly.fa'	Pseudomonas caricapapayae ICMP 2855	65.7	[61.8 - 69.3]	35.2	[32.8 - 37.7]	58	[54.8 - 61.2]	1.06
'PS987SPAdes.Assembly.fa'	Pseudomonas caricapapayae ICMP 2855	65.6	[61.8 - 69.3]	35.2	[32.8 - 37.7]	58	[54.8 - 61.2]	1.06
'PS1095SPAdes.Assembly.fa'	Pseudomonas caricapapayae ICMP 2855	67.8	[63.9 - 71.4]	35.1	[32.7 - 37.6]	59.6	[56.3 - 62.7]	1.01
'PS1086SPAdes.Assembly.fa'	Pseudomonas caricapapayae ICMP 2855	67.8	[63.9 - 71.4]	35.1	[32.6 - 37.6]	59.6	[56.3 - 62.7]	1.01
'PS1083SPAdes.Assembly.fa'	Pseudomonas caricapapayae ICMP 2855	67.8	[63.9 - 71.4]	35.1	[32.6 - 37.6]	59.6	[56.3 - 62.7]	1.01
'PS1084SPAdes.Assembly.fa'	Pseudomonas caricapapayae ICMP 2855	67.8	[63.9 - 71.5]	35.1	[32.6 - 37.6]	59.6	[56.3 - 62.7]	1.01
'PS988SPAdes.Assembly.fa'	Pseudomonas caricapapayae ICMP 2855	68.5	[64.6 - 72.2]	35	[32.6 - 37.5]	60.1	[56.8 - 63.2]	1.06
'PS1008SPAdes.Assembly.fa'	Pseudomonas caricapapayae ICMP 2855	69.6	[65.7 - 73.3]	35	[32.6 - 37.5]	60.9	[57.6 - 64.0]	0.95
'PS1053SPAdes.Assembly.fa'	Pseudomonas caricapapayae ICMP 2855	63.9	[60.1 - 67.5]	34.9	[32.4 - 37.4]	56.6	[53.4 - 59.7]	0.79
'PS989SPAdes.Assembly.fa'	Pseudomonas caricapapayae ICMP 2855	65.3	[61.5 - 68.9]	34.9	[32.5 - 37.5]	57.7	[54.5 - 60.8]	0.67
'PS1041SPAdes.Assembly.fa'	Pseudomonas caricapapayae ICMP 2855	66.3	[62.4 - 69.9]	34.8	[32.3 - 37.3]	58.3	[55.1 - 61.4]	0.8
'PS951SPAdes.Assembly.fa'	Pseudomonas asturiensis LMG 26898	61.5	[57.8 - 65.1]	32.7	[30.3 - 35.2]	53.7	[50.6 - 56.8]	0.14
'PS991SPAdes.Assembly.fa'	Pseudomonas asturiensis LMG 26898	61.8	[58.1 - 65.4]	32.7	[30.3 - 35.2]	54	[50.8 - 57.1]	0.27
'PS1039SPAdes.Assembly.fa'	Pseudomonas asturiensis LMG 26898	61.4	[57.7 - 65.0]	32.7	[30.2 - 35.2]	53.7	[50.5 - 56.7]	0.23
'PS993SPAdes.Assembly.fa'	Pseudomonas asturiensis LMG 26898	63.3	[59.5 - 66.9]	32.7	[30.3 - 35.2]	55	[51.9 - 58.1]	0.28
'PS998SPAdes.Assembly.fa'	Pseudomonas asturiensis LMG 26898	61.3	[57.6 - 64.9]	32.7	[30.3 - 35.2]	53.6	[50.5 - 56.7]	0.16
'PS992SPAdes.Assembly.fa'	Pseudomonas asturiensis LMG 26898	60	[56.3 - 63.5]	32.7	[30.3 - 35.2]	52.6	[49.5 - 55.7]	0.07
'PS990SPAdes.Assembly.fa'	Pseudomonas asturiensis LMG 26898	61.7	[58.0 - 65.3]	32.7	[30.3 - 35.2]	53.9	[50.8 - 57.0]	0.28
'PS992SPAdes.Assembly.fa'	Pseudomonas triticifolii DOAB 1067	61.4	[57.7 - 65.0]	32.6	[30.2 - 35.1]	53.6	[50.5 - 56.7]	0.09
'PS998SPAdes.Assembly.fa'	Pseudomonas triticifolii DOAB 1067	62.4	[58.7 - 66.0]	32.6	[30.2 - 35.1]	54.4	[51.3 - 57.5]	0
'PS996SPAdes.Assembly.fa'	Pseudomonas asturiensis LMG 26898	62.7	[58.9 - 66.3]	32.6	[30.2 - 35.1]	54.5	[51.4 - 57.6]	0.27
'PS996SPAdes.Assembly.fa'	Pseudomonas triticifolii DOAB 1067	64.3	[60.5 - 67.9]	32.6	[30.1 - 35.1]	55.7	[52.5 - 58.8]	0.11
'PS951SPAdes.Assembly.fa'	Pseudomonas triticifolii DOAB 1067	63.2	[59.5 - 66.8]	32.6	[30.2 - 35.1]	54.9	[51.8 - 58.0]	0.02
'PS990SPAdes.Assembly.fa'	Pseudomonas triticifolii DOAB 1067	63.4	[59.6 - 67.0]	32.6	[30.2 - 35.1]	55	[51.9 - 58.1]	0.13
'PS1039SPAdes.Assembly.fa'	Pseudomonas triticifolii DOAB 1067	62.9	[59.1 - 66.5]	32.5	[30.1 - 35.0]	54.6	[51.5 - 57.7]	0.08
'PS991SPAdes.Assembly.fa'	Pseudomonas triticifolii DOAB 1067	64	[60.2 - 67.6]	32.5	[30.0 - 35.0]	55.4	[52.2 - 58.5]	0.11
'PS993SPAdes.Assembly.fa'	Pseudomonas triticifolii DOAB 1067	64.9	[61.1 - 68.6]	32.5	[30.1 - 35.0]	56.1	[52.9 - 59.2]	0.13
'PS1077SPAdes.Assembly.fa'	Pseudomonas avellanae BPIC 631	46.9	[43.5 - 50.3]	32.4	[30.0 - 34.9]	42.8	[39.8 - 45.8]	0.58
'PS1094SPAdes.Assembly.fa'	Pseudomonas avellanae BPIC 631	47.5	[44.1 - 51.0]	32.4	[30.0 - 34.9]	43.3	[40.3 - 46.3]	0.52
'PS1090SPAdes.Assembly.fa'	Pseudomonas avellanae BPIC 631	47.6	[44.2 - 51.0]	32.4	[30.0 - 34.9]	43.3	[40.3 - 46.4]	0.52
'PS1042SPAdes.Assembly.fa'	Pseudomonas avellanae BPIC 631	46	[42.6 - 49.4]	32.4	[30.0 - 34.9]	42.1	[39.1 - 45.1]	0.48
'PS1089SPAdes.Assembly.fa'	Pseudomonas avellanae BPIC 631	47.6	[44.2 - 51.0]	32.4	[30.0 - 34.9]	43.3	[40.3 - 46.4]	0.52
'PS1082SPAdes.Assembly.fa'	Pseudomonas avellanae BPIC 631	47.6	[44.2 - 51.0]	32.4	[30.0 - 34.9]	43.3	[40.3 - 46.3]	0.52
'PS1054SPAdes.Assembly.fa'	Pseudomonas avellanae BPIC 631	46	[42.7 - 49.5]	32.4	[30.0 - 34.9]	42.1	[39.2 - 45.2]	0.5
'PS1045SPAdes.Assembly.fa'	Pseudomonas avellanae BPIC 631	46.6	[43.2 - 50.0]	32.4	[30.0 - 34.9]	42.6	[39.6 - 45.6]	0.56
'PS1050SPAdes.Assembly.fa'	Pseudomonas avellanae BPIC 631	45.9	[42.5 - 49.4]	32.4	[30.0 - 34.9]	42.1	[39.1 - 45.1]	0.47
'PS1049SPAdes.Assembly.fa'	Pseudomonas avellanae BPIC 631	45.9	[42.5 - 49.4]	32.4	[30.0 - 34.9]	42.1	[39.1 - 45.1]	0.47
'PS1051SPAdes.Assembly.fa'	Pseudomonas avellanae BPIC 631	45.9	[42.5 - 49.4]	32.4	[30.0 - 34.9]	42.1	[39.1 - 45.1]	0.47
'PS1046SPAdes.Assembly.fa'	Pseudomonas avellanae BPIC 631	45.9	[42.5 - 49.3]	32.4	[30.0 - 34.9]	42.1	[39.1 - 45.1]	0.47
'PS1048SPAdes.Assembly.fa'	Pseudomonas avellanae BPIC 631	46.9	[43.5 - 50.3]	32.4	[30.0 - 34.9]	42.8	[39.8 - 45.8]	0.58
'PS1047SPAdes.Assembly.fa'	Pseudomonas avellanae BPIC 631	45.9	[42.6 - 49.4]	32.4	[30.0 - 34.9]	42.1	[39.1 - 45.1]	0.47
'PS1093SPAdes.Assembly.fa'	Pseudomonas avellanae BPIC 631	47.5	[44.1 - 51.0]	32.4	[30.0 - 34.9]	43.3	[40.3 - 46.3]	0.52
'PS1052SPAdes.Assembly.fa'	Pseudomonas avellanae BPIC 631	46	[42.6 - 49.4]	32.4	[30.0 - 34.9]	42.1	[39.1 - 45.1]	0.48
'PS1076SPAdes.Assembly.fa'	Pseudomonas avellanae BPIC 631	46.9	[43.5 - 50.3]	32.4	[30.0 - 34.9]	42.8	[39.8 - 45.8]	0.58
'PS1044SPAdes.Assembly.fa'	Pseudomonas avellanae BPIC 631	45.8	[42.4 - 49.2]	32.4	[30.0 - 34.9]	42	[39.0 - 45.0]	0.43
'PS1078SPAdes.Assembly.fa'	Pseudomonas avellanae BPIC 631	45.9	[42.5 - 49.4]	32.4	[30.0 - 34.9]	42.1	[39.1 - 45.1]	0.47
'PS1043SPAdes.Assembly.fa'	Pseudomonas avellanae BPIC 631	46.4	[43.0 - 49.9]	32.4	[30.0 - 34.9]	42.4	[39.5 - 45.5]	0.48
'PS1079SPAdes.Assembly.fa'	Pseudomonas avellanae BPIC 631	45.9	[42.6 - 49.4]	32.4	[30.0 - 34.9]	42.1	[39.1 - 45.1]	0.47
'PS1085SPAdes.Assembly.fa'	Pseudomonas avellanae BPIC 631	47.6	[44.2 - 51.0]	32.4	[30.0 - 34.9]	43.3	[40.3 - 46.4]	0.52
'PS987SPAdes.Assembly.fa'	Pseudomonas avellanae BPIC 631	48.2	[44.7 - 51.6]	32.3	[29.9 - 34.8]	43.7	[40.7 - 46.8]	0.67
'PS1004SPAdes.Assembly.fa'	Pseudomonas avellanae BPIC 631	48.2	[44.8 - 51.6]	32.3	[29.9 - 34.8]	43.7	[40.8 - 46.8]	0.67
'PS1003SPAdes.Assembly.fa'	Pseudomonas avellanae BPIC 631	48.2	[44.8 - 51.6]	32.3	[29.9 - 34.8]	43.8	[40.8 - 46.8]	0.68
'PS1074SPAdes.Assembly.fa'	Pseudomonas avellanae BPIC 631	48.2	[44.8 - 51.7]	32.3	[29.9 - 34.8]	43.8	[40.8 - 46.8]	0.68
'PS995SPAdes.Assembly.fa'	Pseudomonas avellanae BPIC 631	48.2	[44.8 - 51.6]	32.3	[29.9 - 34.8]	43.7	[40.8 - 46.8]	0.67
'PS1005SPAdes.Assembly.fa'	Pseudomonas avellanae BPIC 631	48.2	[44.8 - 51.6]	32.3	[29.9 - 34.8]	43.8	[40.8 - 46.8]	0.68
'PS1038SPAdes.Assembly.fa'	Pseudomonas avellanae BPIC 631	46.9	[43.5 - 50.3]	32.3	[29.9 - 34.8]	42.8	[39.8 - 45.8]	0.48
'PS1041SPAdes.Assembly.fa'	Pseudomonas avellanae BPIC 631	46.6	[43.2 - 50.0]	32.1	[29.7 - 34.6]	42.4	[39.5 - 45.5]	0.41
'PS1132SPAdes.Assembly.fa'	Pseudomonas avellanae BPIC 631	49.8	[46.4 - 53.2]	32.1	[29.7 - 34.6]	44.9	[41.9 - 47.9]	0.53
'PS1095SPAdes.Assembly.fa'	Pseudomonas avellanae BPIC 631	49.1	[45.6 - 52.5]	32	[29.6 - 34.5]	44.3	[41.3 - 47.3]	0.62
'PS1008SPAdes.Assembly.fa'	Pseudomonas avellanae BPIC 631	48.6	[45.2 - 52.1]	32	[29.6 - 34.5]	44	[41.0 - 47.0]	0.57
'PS1084SPAdes.Assembly.fa'	Pseudomonas avellanae BPIC 631	49.1	[45.6 - 52.5]	32	[29.6 - 34.5]	44.3	[41.3 - 47.3]	0.62
'PS989SPAdes.Assembly.fa'	Pseudomonas avellanae BPIC 631	46.8	[43.4 - 50.2]	32	[29.6 - 34.5]	42.6	[39.6 - 45.6]	0.28
'PS988SPAdes.Assembly.fa'	Pseudomonas avellanae BPIC 631	48.3	[44.9 - 51.7]	32	[29.6 - 34.5]	43.7	[40.8 - 46.8]	0.67
'PS1086SPAdes.Assembly.fa'	Pseudomonas avellanae BPIC 631	49.1	[45.6 - 52.5]	32	[29.6 - 34.5]	44.3	[41.3 - 47.3]	0.62
'PS1083SPAdes.Assembly.fa'	Pseudomonas avellanae BPIC 631	49.1	[45.6 - 52.5]	32	[29.6 - 34.5]	44.3	[41.3 - 47.3]	0.62
'PS1053SPAdes.Assembly.fa'	Pseudomonas avellanae BPIC 631	47.4	[44.0 - 50.8]	32	[29.5 - 34.5]	43	[40.0 - 46.0]	0.4
'PS1090SPAdes.Assembly.fa'	Pseudomonas avellanae JCM 11937	57.5	[53.9 - 61.0]	31.8	[29.4 - 34.3]	50.4	[47.3 - 53.4]	0.66
'PS1093SPAdes.Assembly.fa'	Pseudomonas avellanae JCM 11937	57.4	[53.8 - 61.0]	31.8	[29.4 - 34.3]	50.3	[47.3 - 53.4]	0.66
'PS1089SPAdes.Assembly.fa'	Pseudomonas avellanae JCM 11937	57.4	[53.9 - 61.0]	31.8	[29.4 - 34.3]	50.4	[47.3 - 53.4]	0.66
'PS1082SPAdes.Assembly.fa'	Pseudomonas avellanae JCM 11937	57.5	[53.9 - 61.0]	31.8	[29.4 - 34.3]	50.4	[47.3 - 53.4]	0.66
'PS1085SPAdes.Assembly.fa'	Pseudomonas avellanae JCM 11937	57.5	[53.9 - 61.0]	31.8	[29.4 - 34.3]	50.4	[47.3 - 53.4]	0.66
'PS1094SPAdes.Assembly.fa'	Pseudomonas avellanae JCM 11937	57.5	[53.9 - 61.0]	31.8	[29.4 - 34.3]	50.4	[47.3 - 53.4]	0.66
'PS1047SPAdes.Assembly.fa'	Pseudomonas avellanae JCM 11937	55.4	[51.9 - 58.9]	31.7	[29.3 - 34.2]	48.8	[45.8 - 51.9]	0.61
'PS1044SPAdes.Assembly.fa'	Pseudomonas avellanae JCM 11937	55.1	[51.6 - 58.6]	31.7	[29.3 - 34.2]	48.7	[45.6 - 51.7]	0.57
'PS1048SPAdes.Assembly.fa'	Pseudomonas avellanae JCM 11937	56.8	[53.2 - 60.3]	31.7	[29.3 - 34.2]	49.8	[46.8 - 52.9]	0.73
'PS987SPAdes.Assembly.fa'	Pseudomonas avellanae JCM 11937	58.4	[54.8 - 61.9]	31.7	[29.3 - 34.2]	51	[47.9 - 54.1]	0.82
'PS1046SPAdes.Assembly.fa'	Pseudomonas avellanae JCM 11937	55.3	[51.8 - 58.8]	31.7	[29.3 - 34.2]	48.8	[45.8 - 51.9]	0.61
'PS1052SPAdes.Assembly.fa'	Pseudomonas avellanae JCM 11937	55.4	[51.9 - 58.9]	31.7	[29.3 - 34.2]	48.9	[45.8 - 51.9]	0.62
'PS1043SPAdes.Assembly.fa'	Pseudomonas avellanae JCM 11937	56.1	[52.5 - 59.6]	31.7	[29.3 - 34.2]	49.4	[46.3 - 52.4]	0.62
'PS1038SPAdes.Assembly.fa'	Pseudomonas avellanae JCM 11937	56.5	[53.0 - 60.0]	31.7	[29.3 - 34.2]	49.7	[46.6 - 52.7]	0.62
'PS1079SPAdes.Assembly.fa'	Pseudomonas avellanae JCM 11937	55.4	[51.8 - 58.9]	31.7	[29.3 - 34.2]	48.8	[45.8 - 51.9]	0.61
'PS1076SPAdes.Assembly.fa'	Pseudomonas avellanae JCM 11937	56.8	[53.2 - 60.3]	31.7	[29.3 - 34.2]	49.8	[46.8 - 52.9]	0.72
'PS1077SPAdes.Assembly.fa'	Pseudomonas avellanae JCM 11937	56.8	[53.2 - 60.3]	31.7	[29.3 - 34.2]	49.9	[46.8 - 52.9]	0.73
'PS1003SPAdes.Assembly.fa'	Pseudomonas avellanae JCM 11937	58.5	[54.9 - 62.0]	31.7	[29.3 - 34.2]	51.1	[48.0 - 54.1]	0.82
'PS1049SPAdes.Assembly.fa'	Pseudomonas avellanae JCM 11937	55.4	[51.8 - 58.9]	31.7	[29.3 - 34.2]	48.8	[45.8 - 51.9]	0.61
'PS1045SPAdes.Assembly.fa'	Pseudomonas avellanae JCM 11937	56.3	[52.8 - 59.8]	31.7	[29.3 - 34.2]	49.5	[46.5 - 52.6]	0.7
'PS1050SPAdes.Assembly.fa'	Pseudomonas avellanae JCM 11937	55.4	[51.8 - 58.9]	31.7	[29.3 - 34.2]	48.8	[45.8 - 51.9]	0.62
'PS1074SPAdes.Assembly.fa'	Pseudomonas avellanae JCM 11937	58.5	[54.9 - 62.0]	31.7	[29.3 - 34.2]	51.1	[48.0 - 54.1]	0.82
'PS1078SPAdes.Assembly.fa'	Pseudomonas avellanae JCM 11937	55.4	[51.8 - 58.9]	31.7	[29.3 - 34.2]	48.8	[45.8 - 51.9]	0.62
'PS1004SPAdes.Assembly.fa'	Pseudomonas avellanae JCM 11937	58.4	[54.8 - 61.9]	31.7	[29.3 - 34.2]	51	[47.9 - 54.1]	0.82
'PS995SPAdes.Assembly.fa'	Pseudomonas avellanae JCM 11937	58.4	[54.8 - 61.9]	31.7	[29.3 - 34.2]	51	[47.9 - 54.1]	0.82
'PS1042SPAdes.Assembly.fa'	Pseudomonas avellanae JCM 11937	55.5	[51.9 - 58.9]	31.7	[29.3 - 34.2]	48.9	[45.9 - 51.9]	0.62
'PS1051SPAdes.Assembly.fa'	Pseudomonas avellanae JCM 11937	55.4	[51.8 - 58.9]	31.7	[29.3 - 34.2]	48.8	[45.8 - 51.9]	0.61
'PS1054SPAdes.Assembly.fa'	Pseudomonas avellanae JCM 11937	55.5	[52.0 - 59.0]	31.7	[29.3 - 34.2]	48.9	[45.9 - 52.0]	0.64
'PS1005SPAdes.Assembly.fa'	Pseudomonas avellanae JCM 11937	58.5	[54.9 - 62.0]	31.7	[29.3 - 34.2]	51.1	[48.0 - 54.1]	0.82
'PS1073SPAdes.Assembly.fa'	Pseudomonas ovata F51T	55.6	[52.1 - 59.1]	31.6	[29.2 - 34.1]	49	[45.9 - 52.0]	1.04
'PS1072SPAdes.Assembly.fa'	Pseudomonas ovata F51T	55.5	[52.0 - 59.0]	31.6	[29.2 - 34.1]	48.9	[45.8 - 51.9]	1.04
'PS1037SPAdes.Assembly.fa'	Pseudomonas ovata F51T	55.6	[52.0 - 59.1]	31.6	[29.2 - 34.1]	48.9	[45.9 - 52.0]	1.04
'PS1132SPAdes.Assembly.fa'	Pseudomonas avellanae JCM 11937	59.8	[56.1 - 63.3]	31.5	[29.1 - 34.0]	51.9	[48.8 - 55.0]	0.67
'PS951SPAdes.Assembly.fa'	Pseudomonas floridensis GEV388	63.4	[59.7 - 67.0]	31.4	[29.0 - 33.9]	54.4	[51.3 - 57.5]	0.1
'PS1041SPAdes.Assembly.fa'	Pseudomonas avellanae JCM 11937	56.3	[52.7 - 59.8]	31.4	[29.0 - 33.9]	49.4	[46.3 - 52.4]	0.55
'PS1086SPAdes.Assembly.fa'	Pseudomonas avellanae JCM 11937	59.4	[55.7 - 62.9]	31.4	[29.0 - 33.9]	51.5	[48.5 - 54.6]	0.76
'PS1084SPAdes.Assembly.fa'	Pseudomonas avellanae JCM 11937	59.3	[55.7 - 62.9]	31.4	[29.0 - 33.9]	51.5	[48.4 - 54.6]	0.76
'PS992SPAdes.Assembly.fa'	Pseudomonas floridensis GEV388	62.9	[59.1 - 66.5]	31.4	[29.0 - 33.9]	54	[50.9 - 57.1]	0.03
'PS988SPAdes.Assembly.fa'	Pseudomonas avellanae JCM 11937	58.5	[54.8 - 62.0]	31.4	[29.0 - 33.9]	50.9	[47.8 - 54.0]	0.81
'PS1095SPAdes.Assembly.fa'	Pseudomonas avellanae JCM 11937	59.3	[55.7 - 62.9]	31.4	[29.0 - 33.9]	51.5	[48.4 - 54.6]	0.76
'PS1083SPAdes.Assembly.fa'	Pseudomonas avellanae JCM 11937	59.3	[55.7 - 62.9]	31.4	[29.0 - 33.9]	51.5	[48.4 - 54.6]	0.76
'PS1053SPAdes.Assembly.fa'	Pseudomonas avellanae JCM 11937	56.9	[53.4 - 60.4]	31.4	[29.0 - 33.9]	49.8	[46.7 - 52.8]	0.54
'PS989SPAdes.Assembly.fa'	Pseudomonas avellanae JCM 11937	56.3	[52.7 - 59.8]	31.4	[29.0 - 33.9]	49.3	[46.3 - 52.4]	0.42
'PS1008SPAdes.Assembly.fa'	Pseudomonas avellanae JCM 11937	58.7	[55.1 - 62.3]	31.3	[28.9 - 33.8]	51.1	[48.0 - 54.1]	0.71
'PS993SPAdes.Assembly.fa'	Pseudomonas floridensis GEV388	63.4	[59.7 - 67.0]	31.3	[28.9 - 33.8]	54.4	[51.2 - 57.4]	0.25
'PS998SPAdes.Assembly.fa'	Pseudomonas floridensis GEV388	62.2	[58.5 - 65.8]	31.2	[28.8 - 33.7]	53.5	[50.3 - 56.6]	0.12
'PS991SPAdes.Assembly.fa'	Pseudomonas floridensis GEV388	65	[61.2 - 68.6]	31.2	[28.8 - 33.7]	55.4	[52.3 - 58.5]	0.23
'PS990SPAdes.Assembly.fa'	Pseudomonas floridensis GEV388	63.6	[59.8 - 67.2]	31.2	[28.8 - 33.7]	54.4	[51.3 - 57.5]	0.24
'PS996SPAdes.Assembly.fa'	Pseudomonas floridensis GEV388	64.9	[61.1 - 68.5]	31.2	[28.8 - 33.7]	55.3	[52.2 - 58.4]	0.23
'PS1039SPAdes.Assembly.fa'	Pseudomonas floridensis GEV388	63.3	[59.5 - 66.9]	31.2	[28.8 - 33.7]	54.2	[51.1 - 57.3]	0.19
'PS1089SPAdes.Assembly.fa'	Pseudomonas cannabina ICMP 2823	51.5	[48.1 - 55.0]	30.4	[28.0 - 32.9]	45.5	[42.5 - 48.5]	0.77
'PS1005SPAdes.Assembly.fa'	Pseudomonas cannabina ICMP 2823	52.1	[48.6 - 55.5]	30.4	[28.0 - 32.9]	45.9	[42.9 - 48.9]	0.93
'PS1094SPAdes.Assembly.fa'	Pseudomonas cannabina ICMP 2823	51.5	[48.1 - 55.0]	30.4	[28.0 - 32.9]	45.5	[42.5 - 48.5]	0.77
'PS987SPAdes.Assembly.fa'	Pseudomonas cannabina ICMP 2823	52	[48.5 - 55.4]	30.4	[28.0 - 32.9]	45.8	[42.8 - 48.8]	0.93
'PS1090SPAdes.Assembly.fa'	Pseudomonas cannabina ICMP 2823	51.5	[48.1 - 55.0]	30.4	[28.0 - 32.9]	45.5	[42.5 - 48.5]	0.77
'PS1074SPAdes.Assembly.fa'	Pseudomonas cannabina ICMP 2823	52.1	[48.6 - 55.5]	30.4	[28.0 - 32.9]	45.9	[42.9 - 48.9]	0.93
'PS1082SPAdes.Assembly.fa'	Pseudomonas cannabina ICMP 2823	51.5	[48.1 - 55.0]	30.4	[28.0 - 32.9]	45.5	[42.5 - 48.5]	0.77
'PS1004SPAdes.Assembly.fa'	Pseudomonas cannabina ICMP 2823	52	[48.5 - 55.4]	30.4	[28.0 - 32.9]	45.8	[42.8 - 48.8]	0.93
'PS1085SPAdes.Assembly.fa'	Pseudomonas cannabina ICMP 2823	51.5	[48.1 - 55.0]	30.4	[28.0 - 32.9]	45.5	[42.5 - 48.5]	0.77
'PS1003SPAdes.Assembly.fa'	Pseudomonas cannabina ICMP 2823	52.1	[48.6 - 55.5]	30.4	[28.0 - 32.9]	45.9	[42.9 - 48.9]	0.93
'PS995SPAdes.Assembly.fa'	Pseudomonas cannabina ICMP 2823	52	[48.5 - 55.4]	30.4	[28.0 - 32.9]	45.8	[42.8 - 48.8]	0.93
'PS1093SPAdes.Assembly.fa'	Pseudomonas cannabina ICMP 2823	51.5	[48.1 - 55.0]	30.4	[28.0 - 32.9]	45.4	[42.4 - 48.5]	0.77
'PS1038SPAdes.Assembly.fa'	Pseudomonas cannabina ICMP 2823	51	[47.6 - 54.5]	30.4	[28.0 - 32.9]	45.1	[42.1 - 48.1]	0.73
'PS1079SPAdes.Assembly.fa'	Pseudomonas cannabina ICMP 2823	51	[47.5 - 54.4]	30.3	[27.9 - 32.8]	45	[42.0 - 48.0]	0.72
'PS1048SPAdes.Assembly.fa'	Pseudomonas cannabina ICMP 2823	52.4	[48.9 - 55.9]	30.3	[27.9 - 32.8]	46.1	[43.0 - 49.1]	0.84
'PS1042SPAdes.Assembly.fa'	Pseudomonas cannabina ICMP 2823	51.1	[47.6 - 54.5]	30.3	[27.9 - 32.8]	45.1	[42.1 - 48.1]	0.73
'PS1045SPAdes.Assembly.fa'	Pseudomonas cannabina ICMP 2823	51.8	[48.3 - 55.2]	30.3	[27.9 - 32.8]	45.6	[42.6 - 48.6]	0.81
'PS1046SPAdes.Assembly.fa'	Pseudomonas cannabina ICMP 2823	51.1	[47.7 - 54.6]	30.3	[27.9 - 32.8]	45.1	[42.1 - 48.2]	0.72
'PS1049SPAdes.Assembly.fa'	Pseudomonas cannabina ICMP 2823	51.1	[47.7 - 54.6]	30.3	[27.9 - 32.8]	45.1	[42.1 - 48.1]	0.73
'PS1054SPAdes.Assembly.fa'	Pseudomonas cannabina ICMP 2823	51.3	[47.8 - 54.7]	30.3	[27.9 - 32.8]	45.2	[42.2 - 48.2]	0.76
'PS1078SPAdes.Assembly.fa'	Pseudomonas cannabina ICMP 2823	51.1	[47.7 - 54.6]	30.3	[27.9 - 32.8]	45.1	[42.1 - 48.1]	0.73
'PS1076SPAdes.Assembly.fa'	Pseudomonas cannabina ICMP 2823	52.3	[48.9 - 55.8]	30.3	[27.9 - 32.8]	46	[43.0 - 49.0]	0.84
'PS1051SPAdes.Assembly.fa'	Pseudomonas cannabina ICMP 2823	51.1	[47.7 - 54.6]	30.3	[27.9 - 32.8]	45.1	[42.1 - 48.1]	0.72
'PS1047SPAdes.Assembly.fa'	Pseudomonas cannabina ICMP 2823	51.1	[47.7 - 54.6]	30.3	[27.9 - 32.8]	45.1	[42.1 - 48.2]	0.72
'PS1052SPAdes.Assembly.fa'	Pseudomonas cannabina ICMP 2823	51.1	[47.7 - 54.6]	30.3	[27.9 - 32.8]	45.1	[42.1 - 48.2]	0.73
'PS1044SPAdes.Assembly.fa'	Pseudomonas cannabina ICMP 2823	50.8	[47.4 - 54.2]	30.3	[27.9 - 32.8]	44.9	[41.9 - 47.9]	0.68
'PS1043SPAdes.Assembly.fa'	Pseudomonas cannabina ICMP 2823	52.5	[49.0 - 56.0]	30.3	[27.9 - 32.8]	46.2	[43.1 - 49.2]	0.73
'PS1050SPAdes.Assembly.fa'	Pseudomonas cannabina ICMP 2823	50.9	[47.5 - 54.4]	30.3	[27.9 - 32.8]	45	[42.0 - 48.0]	0.73
'PS1077SPAdes.Assembly.fa'	Pseudomonas cannabina ICMP 2823	52.4	[49.0 - 55.9]	30.3	[27.9 - 32.8]	46.1	[43.1 - 49.1]	0.84
'PS1083SPAdes.Assembly.fa'	Pseudomonas cannabina ICMP 2823	52	[48.5 - 55.4]	30.2	[27.8 - 32.7]	45.7	[42.7 - 48.7]	0.87
'PS1132SPAdes.Assembly.fa'	Pseudomonas cannabina ICMP 2823	51.7	[48.3 - 55.2]	30.2	[27.8 - 32.7]	45.5	[42.5 - 48.6]	0.78
'PS1084SPAdes.Assembly.fa'	Pseudomonas cannabina ICMP 2823	52	[48.5 - 55.5]	30.2	[27.8 - 32.7]	45.7	[42.7 - 48.7]	0.87
'PS1086SPAdes.Assembly.fa'	Pseudomonas cannabina ICMP 2823	52	[48.5 - 55.4]	30.2	[27.8 - 32.7]	45.7	[42.7 - 48.7]	0.87
'PS1095SPAdes.Assembly.fa'	Pseudomonas cannabina ICMP 2823	52	[48.5 - 55.4]	30.2	[27.8 - 32.7]	45.7	[42.7 - 48.7]	0.87
'PS1041SPAdes.Assembly.fa'	Pseudomonas cannabina ICMP 2823	51.8	[48.4 - 55.3]	30.1	[27.7 - 32.6]	45.6	[42.6 - 48.6]	0.66
'PS988SPAdes.Assembly.fa'	Pseudomonas cannabina ICMP 2823	52.3	[48.8 - 55.8]	30.1	[27.7 - 32.6]	45.9	[42.9 - 48.9]	0.92
'PS1053SPAdes.Assembly.fa'	Pseudomonas cannabina ICMP 2823	50.8	[47.3 - 54.2]	30.1	[27.7 - 32.6]	44.8	[41.8 - 47.8]	0.65
'PS989SPAdes.Assembly.fa'	Pseudomonas cannabina ICMP 2823	51.3	[47.9 - 54.8]	30.1	[27.7 - 32.6]	45.2	[42.2 - 48.2]	0.53
'PS1008SPAdes.Assembly.fa'	Pseudomonas cannabina ICMP 2823	53.4	[49.9 - 56.8]	30	[27.6 - 32.5]	46.6	[43.6 - 49.6]	0.82
'PS992SPAdes.Assembly.fa'	Pseudomonas avellanae BPIC 631	34.3	[31.0 - 37.9]	27.3	[24.9 - 29.7]	31.6	[28.7 - 34.7]	0.49
'PS993SPAdes.Assembly.fa'	Pseudomonas avellanae BPIC 631	35.9	[32.5 - 39.4]	27.2	[24.8 - 29.6]	32.8	[29.9 - 35.9]	0.71
'PS990SPAdes.Assembly.fa'	Pseudomonas avellanae BPIC 631	35.9	[32.5 - 39.4]	27.1	[24.7 - 29.6]	32.8	[29.9 - 35.9]	0.71
'PS998SPAdes.Assembly.fa'	Pseudomonas avellanae BPIC 631	35.5	[32.1 - 39.0]	27.1	[24.8 - 29.6]	32.5	[29.6 - 35.6]	0.58
'PS1039SPAdes.Assembly.fa'	Pseudomonas avellanae BPIC 631	35.5	[32.1 - 39.0]	27.1	[24.8 - 29.6]	32.5	[29.5 - 35.6]	0.66
'PS951SPAdes.Assembly.fa'	Pseudomonas avellanae BPIC 631	35.7	[32.3 - 39.2]	27.1	[24.8 - 29.6]	32.6	[29.7 - 35.7]	0.57
'PS991SPAdes.Assembly.fa'	Pseudomonas avellanae BPIC 631	35.7	[32.4 - 39.3]	27.1	[24.7 - 29.6]	32.7	[29.7 - 35.8]	0.69
'PS996SPAdes.Assembly.fa'	Pseudomonas avellanae BPIC 631	36.2	[32.8 - 39.7]	27	[24.7 - 29.5]	33	[30.0 - 36.1]	0.7
'PS996SPAdes.Assembly.fa'	'PS1054SPAdes.Assembly.fa'	44.2	[40.9 - 47.7]	26.9	[24.5 - 29.3]	38.7	[35.8 - 41.8]	0.19
'PS998SPAdes.Assembly.fa'	'PS1044SPAdes.Assembly.fa'	43.1	[39.7 - 46.5]	26.8	[24.4 - 29.3]	37.9	[34.9 - 40.9]	0.15
'PS998SPAdes.Assembly.fa'	'PS1082SPAdes.Assembly.fa'	43.3	[40.0 - 46.8]	26.8	[24.4 - 29.2]	38.1	[35.1 - 41.1]	0.06
'PS993SPAdes.Assembly.fa'	'PS1044SPAdes.Assembly.fa'	43	[39.6 - 46.5]	26.8	[24.4 - 29.3]	37.9	[34.9 - 40.9]	0.28
'PS996SPAdes.Assembly.fa'	'PS1046SPAdes.Assembly.fa'	43.7	[40.3 - 47.1]	26.8	[24.4 - 29.2]	38.3	[35.4 - 41.4]	0.22
'PS998SPAdes.Assembly.fa'	'PS1094SPAdes.Assembly.fa'	43.3	[40.0 - 46.8]	26.8	[24.4 - 29.2]	38.1	[35.1 - 41.1]	0.06
'PS998SPAdes.Assembly.fa'	'PS1089SPAdes.Assembly.fa'	43.3	[40.0 - 46.8]	26.8	[24.4 - 29.2]	38.1	[35.1 - 41.1]	0.06
'PS990SPAdes.Assembly.fa'	'PS1093SPAdes.Assembly.fa'	43.8	[40.4 - 47.2]	26.8	[24.4 - 29.2]	38.4	[35.4 - 41.4]	0.19
'PS990SPAdes.Assembly.fa'	'PS1090SPAdes.Assembly.fa'	43.8	[40.4 - 47.2]	26.8	[24.4 - 29.2]	38.4	[35.4 - 41.4]	0.19
'PS998SPAdes.Assembly.fa'	'PS1090SPAdes.Assembly.fa'	43.3	[39.9 - 46.7]	26.8	[24.4 - 29.3]	38	[35.1 - 41.1]	0.07
'PS998SPAdes.Assembly.fa'	'PS1085SPAdes.Assembly.fa'	43.4	[40.0 - 46.8]	26.8	[24.4 - 29.2]	38.1	[35.1 - 41.1]	0.06
'PS992SPAdes.Assembly.fa'	'PS1044SPAdes.Assembly.fa'	41.1	[37.7 - 44.5]	26.8	[24.5 - 29.3]	36.5	[33.5 - 39.5]	0.06
'PS990SPAdes.Assembly.fa'	'PS1044SPAdes.Assembly.fa'	43.9	[40.5 - 47.3]	26.8	[24.4 - 29.3]	38.5	[35.5 - 41.5]	0.28
'PS998SPAdes.Assembly.fa'	'PS1093SPAdes.Assembly.fa'	43.3	[39.9 - 46.7]	26.8	[24.4 - 29.3]	38	[35.1 - 41.1]	0.07
'PS1039SPAdes.Assembly.fa'	'PS1047SPAdes.Assembly.fa'	42.9	[39.5 - 46.3]	26.7	[24.3 - 29.2]	37.7	[34.8 - 40.8]	0.19
'PS990SPAdes.Assembly.fa'	'PS1082SPAdes.Assembly.fa'	43.8	[40.4 - 47.2]	26.7	[24.4 - 29.2]	38.4	[35.4 - 41.5]	0.19
'PS998SPAdes.Assembly.fa'	'PS1047SPAdes.Assembly.fa'	43.3	[39.9 - 46.7]	26.7	[24.4 - 29.2]	38	[35.1 - 41.1]	0.12
'PS996SPAdes.Assembly.fa'	'PS1050SPAdes.Assembly.fa'	43.9	[40.5 - 47.3]	26.7	[24.4 - 29.2]	38.4	[35.5 - 41.5]	0.22
'PS992SPAdes.Assembly.fa'	'PS1094SPAdes.Assembly.fa'	42.3	[39.0 - 45.8]	26.7	[24.4 - 29.2]	37.4	[34.4 - 40.4]	0.03
'PS996SPAdes.Assembly.fa'	'PS1051SPAdes.Assembly.fa'	43.8	[40.4 - 47.2]	26.7	[24.4 - 29.2]	38.4	[35.5 - 41.5]	0.23
'PS992SPAdes.Assembly.fa'	'PS1046SPAdes.Assembly.fa'	40.6	[37.3 - 44.1]	26.7	[24.3 - 29.1]	36.1	[33.2 - 39.2]	0.02
'PS1048SPAdes.Assembly.fa'	Pseudomonas viridiflava DSM 6694	43	[39.7 - 46.5]	26.7	[24.3 - 29.2]	37.8	[34.9 - 40.9]	0.09
'PS993SPAdes.Assembly.fa'	'PS1082SPAdes.Assembly.fa'	44.1	[40.7 - 47.5]	26.7	[24.4 - 29.2]	38.6	[35.6 - 41.6]	0.19
'PS1054SPAdes.Assembly.fa'	Pseudomonas viridiflava DSM 6694	42.3	[38.9 - 45.7]	26.7	[24.3 - 29.2]	37.3	[34.3 - 40.4]	0.17
'PS991SPAdes.Assembly.fa'	'PS1094SPAdes.Assembly.fa'	42.6	[39.2 - 46.0]	26.7	[24.4 - 29.2]	37.6	[34.6 - 40.6]	0.18
'PS1077SPAdes.Assembly.fa'	Pseudomonas viridiflava DSM 6694	43	[39.7 - 46.5]	26.7	[24.3 - 29.2]	37.9	[34.9 - 40.9]	0.09
'PS998SPAdes.Assembly.fa'	'PS1049SPAdes.Assembly.fa'	43.3	[39.9 - 46.7]	26.7	[24.4 - 29.2]	38	[35.1 - 41.1]	0.11
'PS1042SPAdes.Assembly.fa'	Pseudomonas viridiflava DSM 6694	42.2	[38.8 - 45.6]	26.7	[24.3 - 29.2]	37.2	[34.3 - 40.3]	0.2
'PS1039SPAdes.Assembly.fa'	'PS1051SPAdes.Assembly.fa'	42.9	[39.5 - 46.3]	26.7	[24.3 - 29.2]	37.7	[34.8 - 40.8]	0.19
'PS993SPAdes.Assembly.fa'	'PS1090SPAdes.Assembly.fa'	44	[40.6 - 47.5]	26.7	[24.4 - 29.2]	38.5	[35.6 - 41.6]	0.19
'PS987SPAdes.Assembly.fa'	'PS992SPAdes.Assembly.fa'	43.9	[40.5 - 47.3]	26.7	[24.3 - 29.2]	38.4	[35.5 - 41.5]	0.18
'PS996SPAdes.Assembly.fa'	'PS1047SPAdes.Assembly.fa'	43.8	[40.4 - 47.2]	26.7	[24.4 - 29.2]	38.4	[35.5 - 41.5]	0.23
'PS998SPAdes.Assembly.fa'	'PS1051SPAdes.Assembly.fa'	43.3	[39.9 - 46.7]	26.7	[24.4 - 29.2]	38	[35.1 - 41.1]	0.12
'PS998SPAdes.Assembly.fa'	'PS1004SPAdes.Assembly.fa'	43.6	[40.2 - 47.0]	26.7	[24.3 - 29.2]	38.2	[35.2 - 41.3]	0.09
'PS993SPAdes.Assembly.fa'	'PS1085SPAdes.Assembly.fa'	44.1	[40.7 - 47.5]	26.7	[24.4 - 29.2]	38.6	[35.6 - 41.6]	0.19
'PS1082SPAdes.Assembly.fa'	Pseudomonas viridiflava DSM 6694	42.9	[39.5 - 46.3]	26.7	[24.3 - 29.1]	37.7	[34.7 - 40.7]	0.16
'PS992SPAdes.Assembly.fa'	Pseudomonas avellanae JCM 11937	41	[37.6 - 44.4]	26.7	[24.4 - 29.2]	36.4	[33.5 - 39.5]	0.63
'PS1039SPAdes.Assembly.fa'	'PS1052SPAdes.Assembly.fa'	42.9	[39.5 - 46.4]	26.7	[24.3 - 29.2]	37.8	[34.8 - 40.8]	0.18
'PS1038SPAdes.Assembly.fa'	Pseudomonas viridiflava DSM 6694	42.6	[39.3 - 46.1]	26.7	[24.3 - 29.1]	37.5	[34.6 - 40.6]	0.2
'PS1089SPAdes.Assembly.fa'	Pseudomonas viridiflava DSM 6694	42.9	[39.5 - 46.3]	26.7	[24.3 - 29.1]	37.7	[34.7 - 40.8]	0.16
'PS1051SPAdes.Assembly.fa'	Pseudomonas viridiflava DSM 6694	42.1	[38.8 - 45.6]	26.7	[24.3 - 29.2]	37.2	[34.3 - 40.3]	0.21
'PS992SPAdes.Assembly.fa'	'PS995SPAdes.Assembly.fa'	43.9	[40.5 - 47.3]	26.7	[24.3 - 29.1]	38.4	[35.5 - 41.5]	0.18
'PS1085SPAdes.Assembly.fa'	Pseudomonas viridiflava DSM 6694	42.9	[39.5 - 46.3]	26.7	[24.3 - 29.1]	37.7	[34.7 - 40.7]	0.16
'PS1039SPAdes.Assembly.fa'	'PS1050SPAdes.Assembly.fa'	42.9	[39.5 - 46.3]	26.7	[24.3 - 29.2]	37.7	[34.8 - 40.8]	0.18
'PS992SPAdes.Assembly.fa'	'PS1089SPAdes.Assembly.fa'	42.4	[39.0 - 45.8]	26.7	[24.4 - 29.2]	37.4	[34.4 - 40.4]	0.03
'PS996SPAdes.Assembly.fa'	'PS1078SPAdes.Assembly.fa'	43.8	[40.5 - 47.3]	26.7	[24.4 - 29.2]	38.4	[35.5 - 41.5]	0.22
'PS996SPAdes.Assembly.fa'	'PS1038SPAdes.Assembly.fa'	44.4	[41.0 - 47.8]	26.7	[24.3 - 29.2]	38.8	[35.8 - 41.8]	0.22
'PS1050SPAdes.Assembly.fa'	Pseudomonas viridiflava DSM 6694	42.2	[38.8 - 45.6]	26.7	[24.3 - 29.2]	37.2	[34.3 - 40.3]	0.2
'PS1093SPAdes.Assembly.fa'	Pseudomonas viridiflava DSM 6694	42.8	[39.5 - 46.3]	26.7	[24.3 - 29.1]	37.7	[34.7 - 40.7]	0.16
'PS990SPAdes.Assembly.fa'	'PS1094SPAdes.Assembly.fa'	43.8	[40.4 - 47.2]	26.7	[24.4 - 29.2]	38.4	[35.4 - 41.4]	0.19
'PS1039SPAdes.Assembly.fa'	'PS1078SPAdes.Assembly.fa'	42.9	[39.5 - 46.3]	26.7	[24.3 - 29.2]	37.7	[34.8 - 40.8]	0.18
'PS1052SPAdes.Assembly.fa'	Pseudomonas viridiflava DSM 6694	42.2	[38.8 - 45.6]	26.7	[24.3 - 29.2]	37.2	[34.3 - 40.3]	0.19
'PS991SPAdes.Assembly.fa'	'PS1089SPAdes.Assembly.fa'	42.6	[39.2 - 46.0]	26.7	[24.4 - 29.2]	37.6	[34.6 - 40.6]	0.18
'PS990SPAdes.Assembly.fa'	'PS1089SPAdes.Assembly.fa'	43.8	[40.5 - 47.3]	26.7	[24.4 - 29.2]	38.4	[35.5 - 41.5]	0.19
'PS992SPAdes.Assembly.fa'	'PS1004SPAdes.Assembly.fa'	43.9	[40.5 - 47.3]	26.7	[24.3 - 29.1]	38.4	[35.5 - 41.5]	0.18
'PS1038SPAdes.Assembly.fa'	'PS1039SPAdes.Assembly.fa'	43.3	[40.0 - 46.8]	26.7	[24.3 - 29.2]	38	[35.1 - 41.1]	0.18
'PS1047SPAdes.Assembly.fa'	Pseudomonas viridiflava DSM 6694	42.1	[38.8 - 45.6]	26.7	[24.3 - 29.2]	37.2	[34.3 - 40.3]	0.21
'PS1049SPAdes.Assembly.fa'	Pseudomonas viridiflava DSM 6694	42.2	[38.8 - 45.6]	26.7	[24.3 - 29.2]	37.2	[34.3 - 40.3]	0.2
'PS991SPAdes.Assembly.fa'	'PS1093SPAdes.Assembly.fa'	42.5	[39.2 - 46.0]	26.7	[24.4 - 29.2]	37.5	[34.6 - 40.6]	0.18
'PS995SPAdes.Assembly.fa'	'PS998SPAdes.Assembly.fa'	43.6	[40.2 - 47.0]	26.7	[24.3 - 29.2]	38.2	[35.2 - 41.3]	0.09
'PS1076SPAdes.Assembly.fa'	Pseudomonas viridiflava DSM 6694	43.1	[39.7 - 46.5]	26.7	[24.3 - 29.2]	37.9	[34.9 - 40.9]	0.09
'PS993SPAdes.Assembly.fa'	'PS1004SPAdes.Assembly.fa'	44.3	[40.9 - 47.7]	26.7	[24.3 - 29.2]	38.7	[35.7 - 41.7]	0.04
'PS998SPAdes.Assembly.fa'	'PS1052SPAdes.Assembly.fa'	43.3	[40.0 - 46.8]	26.7	[24.4 - 29.2]	38.1	[35.1 - 41.1]	0.1
'PS1043SPAdes.Assembly.fa'	Pseudomonas viridiflava DSM 6694	42.2	[38.9 - 45.7]	26.7	[24.3 - 29.2]	37.3	[34.3 - 40.3]	0.19
'PS992SPAdes.Assembly.fa'	'PS1085SPAdes.Assembly.fa'	42.3	[39.0 - 45.8]	26.7	[24.4 - 29.2]	37.4	[34.4 - 40.4]	0.03
'PS992SPAdes.Assembly.fa'	'PS1093SPAdes.Assembly.fa'	42.3	[38.9 - 45.7]	26.7	[24.4 - 29.2]	37.3	[34.4 - 40.4]	0.02
'PS987SPAdes.Assembly.fa'	'PS993SPAdes.Assembly.fa'	44.3	[40.9 - 47.7]	26.7	[24.3 - 29.2]	38.7	[35.7 - 41.7]	0.04
'PS998SPAdes.Assembly.fa'	'PS1045SPAdes.Assembly.fa'	43.9	[40.5 - 47.3]	26.7	[24.4 - 29.2]	38.5	[35.5 - 41.5]	0.03
'PS998SPAdes.Assembly.fa'	'PS1050SPAdes.Assembly.fa'	43.3	[39.9 - 46.7]	26.7	[24.4 - 29.2]	38	[35.1 - 41.1]	0.11
'PS991SPAdes.Assembly.fa'	'PS1085SPAdes.Assembly.fa'	42.6	[39.2 - 46.0]	26.7	[24.4 - 29.2]	37.6	[34.6 - 40.6]	0.18
'PS1094SPAdes.Assembly.fa'	Pseudomonas viridiflava DSM 6694	42.8	[39.5 - 46.3]	26.7	[24.3 - 29.1]	37.7	[34.7 - 40.7]	0.16
'PS1090SPAdes.Assembly.fa'	Pseudomonas viridiflava DSM 6694	42.9	[39.5 - 46.3]	26.7	[24.3 - 29.1]	37.7	[34.7 - 40.8]	0.16
'PS993SPAdes.Assembly.fa'	'PS1093SPAdes.Assembly.fa'	44	[40.6 - 47.4]	26.7	[24.4 - 29.2]	38.5	[35.6 - 41.6]	0.19
'PS993SPAdes.Assembly.fa'	'PS1094SPAdes.Assembly.fa'	44.1	[40.7 - 47.5]	26.7	[24.4 - 29.2]	38.6	[35.6 - 41.6]	0.19
'PS1039SPAdes.Assembly.fa'	'PS1045SPAdes.Assembly.fa'	43.5	[40.1 - 46.9]	26.7	[24.3 - 29.2]	38.2	[35.2 - 41.2]	0.1
'PS991SPAdes.Assembly.fa'	'PS1090SPAdes.Assembly.fa'	42.5	[39.2 - 46.0]	26.7	[24.4 - 29.2]	37.5	[34.6 - 40.6]	0.18
'PS996SPAdes.Assembly.fa'	'PS1042SPAdes.Assembly.fa'	43.9	[40.5 - 47.3]	26.7	[24.4 - 29.2]	38.4	[35.5 - 41.5]	0.22
'PS991SPAdes.Assembly.fa'	'PS1044SPAdes.Assembly.fa'	42.1	[38.8 - 45.6]	26.7	[24.4 - 29.2]	37.2	[34.3 - 40.3]	0.26
'PS991SPAdes.Assembly.fa'	'PS1082SPAdes.Assembly.fa'	42.6	[39.2 - 46.0]	26.7	[24.4 - 29.2]	37.6	[34.6 - 40.6]	0.18
'PS998SPAdes.Assembly.fa'	'PS1078SPAdes.Assembly.fa'	43.3	[39.9 - 46.7]	26.7	[24.4 - 29.2]	38	[35.1 - 41.1]	0.11
'PS1078SPAdes.Assembly.fa'	Pseudomonas viridiflava DSM 6694	42.1	[38.8 - 45.6]	26.7	[24.3 - 29.2]	37.2	[34.2 - 40.3]	0.2
'PS996SPAdes.Assembly.fa'	'PS1079SPAdes.Assembly.fa'	43.8	[40.5 - 47.3]	26.7	[24.4 - 29.2]	38.4	[35.5 - 41.5]	0.23
'PS992SPAdes.Assembly.fa'	'PS1082SPAdes.Assembly.fa'	42.3	[39.0 - 45.8]	26.7	[24.4 - 29.2]	37.4	[34.4 - 40.4]	0.03
'PS1039SPAdes.Assembly.fa'	'PS1079SPAdes.Assembly.fa'	42.9	[39.5 - 46.3]	26.7	[24.3 - 29.2]	37.7	[34.8 - 40.8]	0.19
'PS996SPAdes.Assembly.fa'	'PS1045SPAdes.Assembly.fa'	44.5	[41.1 - 47.9]	26.7	[24.4 - 29.2]	38.9	[35.9 - 41.9]	0.14
'PS998SPAdes.Assembly.fa'	'PS1079SPAdes.Assembly.fa'	43.3	[39.9 - 46.7]	26.7	[24.4 - 29.2]	38	[35.1 - 41.1]	0.12
'PS1039SPAdes.Assembly.fa'	'PS1049SPAdes.Assembly.fa'	42.9	[39.5 - 46.3]	26.7	[24.3 - 29.2]	37.7	[34.8 - 40.8]	0.18
'PS993SPAdes.Assembly.fa'	'PS995SPAdes.Assembly.fa'	44.3	[40.9 - 47.7]	26.7	[24.3 - 29.2]	38.7	[35.7 - 41.7]	0.04
'PS993SPAdes.Assembly.fa'	'PS1089SPAdes.Assembly.fa'	44.1	[40.7 - 47.5]	26.7	[24.4 - 29.2]	38.6	[35.6 - 41.6]	0.19
'PS992SPAdes.Assembly.fa'	'PS1090SPAdes.Assembly.fa'	42.3	[38.9 - 45.7]	26.7	[24.4 - 29.2]	37.3	[34.4 - 40.4]	0.02
'PS1044SPAdes.Assembly.fa'	Pseudomonas viridiflava DSM 6694	41.8	[38.4 - 45.2]	26.7	[24.3 - 29.2]	37	[34.0 - 40.0]	0.24
'PS990SPAdes.Assembly.fa'	'PS1085SPAdes.Assembly.fa'	43.8	[40.4 - 47.2]	26.7	[24.4 - 29.2]	38.4	[35.5 - 41.5]	0.19
'PS996SPAdes.Assembly.fa'	'PS1052SPAdes.Assembly.fa'	43.9	[40.5 - 47.3]	26.7	[24.4 - 29.2]	38.4	[35.5 - 41.5]	0.22
'PS987SPAdes.Assembly.fa'	'PS998SPAdes.Assembly.fa'	43.5	[40.2 - 47.0]	26.7	[24.3 - 29.2]	38.2	[35.2 - 41.2]	0.09
'PS998SPAdes.Assembly.fa'	'PS1038SPAdes.Assembly.fa'	43	[39.6 - 46.4]	26.7	[24.3 - 29.2]	37.8	[34.9 - 40.9]	0.1
'PS1045SPAdes.Assembly.fa'	Pseudomonas viridiflava DSM 6694	42.7	[39.4 - 46.2]	26.7	[24.3 - 29.2]	37.6	[34.7 - 40.7]	0.12
'PS1039SPAdes.Assembly.fa'	'PS1054SPAdes.Assembly.fa'	43.2	[39.8 - 46.6]	26.7	[24.4 - 29.2]	38	[35.0 - 41.0]	0.15
'PS1039SPAdes.Assembly.fa'	'PS1042SPAdes.Assembly.fa'	42.9	[39.5 - 46.3]	26.7	[24.3 - 29.2]	37.7	[34.8 - 40.8]	0.18
'PS1079SPAdes.Assembly.fa'	Pseudomonas viridiflava DSM 6694	42.2	[38.8 - 45.6]	26.7	[24.3 - 29.2]	37.2	[34.3 - 40.3]	0.21
'PS1039SPAdes.Assembly.fa'	'PS1046SPAdes.Assembly.fa'	42.8	[39.5 - 46.3]	26.7	[24.3 - 29.2]	37.7	[34.7 - 40.7]	0.19
'PS996SPAdes.Assembly.fa'	'PS1049SPAdes.Assembly.fa'	43.8	[40.5 - 47.3]	26.7	[24.4 - 29.2]	38.4	[35.5 - 41.5]	0.22
'PS1046SPAdes.Assembly.fa'	Pseudomonas viridiflava DSM 6694	42.1	[38.7 - 45.5]	26.7	[24.3 - 29.2]	37.2	[34.2 - 40.2]	0.2
'PS998SPAdes.Assembly.fa'	'PS1042SPAdes.Assembly.fa'	43.3	[40.0 - 46.8]	26.7	[24.4 - 29.2]	38.1	[35.1 - 41.1]	0.1
'PS998SPAdes.Assembly.fa'	'PS1046SPAdes.Assembly.fa'	43.1	[39.7 - 46.6]	26.7	[24.4 - 29.2]	37.9	[35.0 - 41.0]	0.11
'PS990SPAdes.Assembly.fa'	'PS1048SPAdes.Assembly.fa'	44.6	[41.2 - 48.0]	26.6	[24.3 - 29.1]	38.9	[35.9 - 41.9]	0.12
'PS993SPAdes.Assembly.fa'	'PS1054SPAdes.Assembly.fa'	43.1	[39.7 - 46.5]	26.6	[24.2 - 29.1]	37.8	[34.9 - 40.9]	0.21
'PS991SPAdes.Assembly.fa'	'PS1004SPAdes.Assembly.fa'	44.6	[41.2 - 48.0]	26.6	[24.3 - 29.1]	38.9	[35.9 - 42.0]	0.02
'PS951SPAdes.Assembly.fa'	'PS1044SPAdes.Assembly.fa'	42.8	[39.4 - 46.2]	26.6	[24.2 - 29.1]	37.6	[34.7 - 40.7]	0.13
'PS996SPAdes.Assembly.fa'	Pseudomonas avellanae JCM 11937	43.1	[39.7 - 46.5]	26.6	[24.2 - 29.0]	37.8	[34.9 - 40.9]	0.84
'PS1003SPAdes.Assembly.fa'	'PS1039SPAdes.Assembly.fa'	43.9	[40.5 - 47.3]	26.6	[24.2 - 29.1]	38.4	[35.4 - 41.4]	0.02
'PS996SPAdes.Assembly.fa'	'PS1089SPAdes.Assembly.fa'	44	[40.7 - 47.5]	26.6	[24.2 - 29.1]	38.5	[35.5 - 41.5]	0.18
'PS991SPAdes.Assembly.fa'	'PS1038SPAdes.Assembly.fa'	41.8	[38.5 - 45.3]	26.6	[24.2 - 29.1]	36.9	[34.0 - 40.0]	0.21
'PS990SPAdes.Assembly.fa'	'PS1045SPAdes.Assembly.fa'	44.3	[40.9 - 47.7]	26.6	[24.3 - 29.1]	38.7	[35.8 - 41.8]	0.15
'PS951SPAdes.Assembly.fa'	'PS1089SPAdes.Assembly.fa'	43.3	[39.9 - 46.7]	26.6	[24.2 - 29.1]	38	[35.0 - 41.0]	0.05
'PS951SPAdes.Assembly.fa'	'PS1052SPAdes.Assembly.fa'	43.2	[39.8 - 46.7]	26.6	[24.2 - 29.1]	37.9	[35.0 - 41.0]	0.09
'PS951SPAdes.Assembly.fa'	'PS1050SPAdes.Assembly.fa'	43.2	[39.9 - 46.7]	26.6	[24.2 - 29.1]	37.9	[35.0 - 41.0]	0.09
'PS951SPAdes.Assembly.fa'	'PS1048SPAdes.Assembly.fa'	44	[40.6 - 47.4]	26.6	[24.2 - 29.1]	38.5	[35.5 - 41.5]	0.02
'PS993SPAdes.Assembly.fa'	'PS1043SPAdes.Assembly.fa'	42.8	[39.5 - 46.3]	26.6	[24.2 - 29.1]	37.7	[34.7 - 40.7]	0.23
'PS951SPAdes.Assembly.fa'	'PS1082SPAdes.Assembly.fa'	43.3	[39.9 - 46.7]	26.6	[24.2 - 29.1]	38	[35.0 - 41.0]	0.05
'PS998SPAdes.Assembly.fa'	'PS1043SPAdes.Assembly.fa'	42.9	[39.5 - 46.3]	26.6	[24.3 - 29.1]	37.7	[34.8 - 40.8]	0.1
'PS998SPAdes.Assembly.fa'	'PS1054SPAdes.Assembly.fa'	43.2	[39.9 - 46.7]	26.6	[24.3 - 29.1]	38	[35.0 - 41.0]	0.08
'PS1005SPAdes.Assembly.fa'	'PS1039SPAdes.Assembly.fa'	43.9	[40.5 - 47.3]	26.6	[24.2 - 29.1]	38.4	[35.4 - 41.4]	0.02
'PS1039SPAdes.Assembly.fa'	'PS1074SPAdes.Assembly.fa'	43.9	[40.5 - 47.3]	26.6	[24.2 - 29.1]	38.4	[35.4 - 41.4]	0.02
'PS996SPAdes.Assembly.fa'	'PS1094SPAdes.Assembly.fa'	44	[40.6 - 47.5]	26.6	[24.2 - 29.1]	38.5	[35.5 - 41.5]	0.18
'PS993SPAdes.Assembly.fa'	'PS1052SPAdes.Assembly.fa'	42.9	[39.6 - 46.4]	26.6	[24.3 - 29.1]	37.7	[34.8 - 40.8]	0.23
'PS996SPAdes.Assembly.fa'	'PS1044SPAdes.Assembly.fa'	42.9	[39.6 - 46.4]	26.6	[24.3 - 29.1]	37.7	[34.8 - 40.8]	0.26
'PS992SPAdes.Assembly.fa'	'PS1052SPAdes.Assembly.fa'	40.8	[37.5 - 44.3]	26.6	[24.3 - 29.1]	36.3	[33.3 - 39.3]	0.01
'PS951SPAdes.Assembly.fa'	'PS1046SPAdes.Assembly.fa'	43.1	[39.7 - 46.5]	26.6	[24.3 - 29.1]	37.8	[34.9 - 40.9]	0.09
'PS991SPAdes.Assembly.fa'	'PS1052SPAdes.Assembly.fa'	41.9	[38.6 - 45.4]	26.6	[24.2 - 29.0]	37	[34.1 - 40.1]	0.21
'PS992SPAdes.Assembly.fa'	'PS1043SPAdes.Assembly.fa'	40.8	[37.4 - 44.2]	26.6	[24.3 - 29.1]	36.2	[33.2 - 39.3]	0.01
'PS990SPAdes.Assembly.fa'	'PS1047SPAdes.Assembly.fa'	43.7	[40.3 - 47.1]	26.6	[24.3 - 29.1]	38.3	[35.3 - 41.3]	0.24
'PS951SPAdes.Assembly.fa'	'PS1047SPAdes.Assembly.fa'	43.2	[39.8 - 46.6]	26.6	[24.2 - 29.1]	37.9	[34.9 - 41.0]	0.1
'PS993SPAdes.Assembly.fa'	'PS1076SPAdes.Assembly.fa'	43.7	[40.3 - 47.1]	26.6	[24.3 - 29.1]	38.2	[35.3 - 41.3]	0.13
'PS991SPAdes.Assembly.fa'	'PS1042SPAdes.Assembly.fa'	41.9	[38.6 - 45.4]	26.6	[24.2 - 29.0]	37	[34.1 - 40.1]	0.22
'PS993SPAdes.Assembly.fa'	'PS1048SPAdes.Assembly.fa'	43.6	[40.3 - 47.1]	26.6	[24.3 - 29.1]	38.2	[35.3 - 41.3]	0.13
'PS992SPAdes.Assembly.fa'	'PS1078SPAdes.Assembly.fa'	40.8	[37.4 - 44.3]	26.6	[24.3 - 29.1]	36.2	[33.3 - 39.3]	0.02
'PS991SPAdes.Assembly.fa'	Pseudomonas cannabina ICMP 2823	39.3	[35.9 - 42.8]	26.6	[24.2 - 29.1]	35.1	[32.2 - 38.2]	0.95
'PS990SPAdes.Assembly.fa'	'PS1043SPAdes.Assembly.fa'	43.7	[40.3 - 47.1]	26.6	[24.3 - 29.1]	38.3	[35.3 - 41.3]	0.23
'PS990SPAdes.Assembly.fa'	'PS1079SPAdes.Assembly.fa'	43.7	[40.3 - 47.1]	26.6	[24.3 - 29.1]	38.3	[35.3 - 41.3]	0.24
'PS951SPAdes.Assembly.fa'	'PS1094SPAdes.Assembly.fa'	43.3	[39.9 - 46.7]	26.6	[24.2 - 29.1]	38	[35.0 - 41.0]	0.05
'PS993SPAdes.Assembly.fa'	'PS1047SPAdes.Assembly.fa'	42.9	[39.5 - 46.3]	26.6	[24.3 - 29.1]	37.7	[34.7 - 40.7]	0.24
'PS991SPAdes.Assembly.fa'	'PS1051SPAdes.Assembly.fa'	41.9	[38.5 - 45.3]	26.6	[24.2 - 29.0]	37	[34.0 - 40.0]	0.23
'PS996SPAdes.Assembly.fa'	'PS1082SPAdes.Assembly.fa'	44	[40.7 - 47.5]	26.6	[24.2 - 29.1]	38.5	[35.5 - 41.5]	0.18
'PS987SPAdes.Assembly.fa'	'PS990SPAdes.Assembly.fa'	44.4	[41.0 - 47.8]	26.6	[24.3 - 29.1]	38.8	[35.8 - 41.8]	0.03
'PS993SPAdes.Assembly.fa'	'PS1046SPAdes.Assembly.fa'	42.7	[39.3 - 46.1]	26.6	[24.3 - 29.1]	37.6	[34.6 - 40.6]	0.24
'PS991SPAdes.Assembly.fa'	'PS1045SPAdes.Assembly.fa'	42.5	[39.1 - 45.9]	26.6	[24.2 - 29.0]	37.4	[34.4 - 40.5]	0.14
'PS996SPAdes.Assembly.fa'	'PS1048SPAdes.Assembly.fa'	44.1	[40.7 - 47.5]	26.6	[24.3 - 29.1]	38.6	[35.6 - 41.6]	0.11
'PS990SPAdes.Assembly.fa'	'PS1042SPAdes.Assembly.fa'	43.7	[40.3 - 47.1]	26.6	[24.3 - 29.1]	38.3	[35.3 - 41.3]	0.23
'PS990SPAdes.Assembly.fa'	'PS1076SPAdes.Assembly.fa'	44.6	[41.2 - 48.0]	26.6	[24.3 - 29.1]	38.9	[35.9 - 42.0]	0.12
'PS951SPAdes.Assembly.fa'	'PS1049SPAdes.Assembly.fa'	43.2	[39.8 - 46.6]	26.6	[24.2 - 29.1]	37.9	[35.0 - 41.0]	0.09
'PS998SPAdes.Assembly.fa'	'PS1076SPAdes.Assembly.fa'	43.7	[40.4 - 47.2]	26.6	[24.3 - 29.1]	38.3	[35.4 - 41.4]	0
'PS996SPAdes.Assembly.fa'	'PS1093SPAdes.Assembly.fa'	44	[40.6 - 47.4]	26.6	[24.2 - 29.1]	38.4	[35.5 - 41.5]	0.18
'PS951SPAdes.Assembly.fa'	'PS1043SPAdes.Assembly.fa'	43.1	[39.8 - 46.6]	26.6	[24.2 - 29.1]	37.9	[34.9 - 40.9]	0.08
'PS993SPAdes.Assembly.fa'	'PS1079SPAdes.Assembly.fa'	42.9	[39.5 - 46.3]	26.6	[24.2 - 29.1]	37.7	[34.7 - 40.7]	0.24
'PS992SPAdes.Assembly.fa'	'PS1049SPAdes.Assembly.fa'	40.8	[37.5 - 44.3]	26.6	[24.3 - 29.1]	36.3	[33.3 - 39.3]	0.02
'PS996SPAdes.Assembly.fa'	'PS1077SPAdes.Assembly.fa'	44.1	[40.7 - 47.6]	26.6	[24.3 - 29.1]	38.6	[35.6 - 41.6]	0.11
'PS990SPAdes.Assembly.fa'	'PS1078SPAdes.Assembly.fa'	43.7	[40.3 - 47.1]	26.6	[24.3 - 29.1]	38.3	[35.3 - 41.3]	0.23
'PS993SPAdes.Assembly.fa'	'PS1078SPAdes.Assembly.fa'	42.9	[39.5 - 46.3]	26.6	[24.2 - 29.1]	37.7	[34.7 - 40.7]	0.24
'PS996SPAdes.Assembly.fa'	'PS1076SPAdes.Assembly.fa'	44.1	[40.7 - 47.6]	26.6	[24.3 - 29.1]	38.6	[35.6 - 41.6]	0.11
'PS992SPAdes.Assembly.fa'	'PS1050SPAdes.Assembly.fa'	40.8	[37.5 - 44.3]	26.6	[24.3 - 29.1]	36.3	[33.3 - 39.3]	0.02
'PS992SPAdes.Assembly.fa'	'PS1076SPAdes.Assembly.fa'	41.5	[38.1 - 45.0]	26.6	[24.3 - 29.1]	36.7	[33.8 - 39.8]	0.09
'PS990SPAdes.Assembly.fa'	Pseudomonas avellanae JCM 11937	42.8	[39.4 - 46.2]	26.6	[24.2 - 29.1]	37.6	[34.7 - 40.7]	0.85
'PS996SPAdes.Assembly.fa'	'PS1005SPAdes.Assembly.fa'	44.4	[41.0 - 47.8]	26.6	[24.3 - 29.1]	38.7	[35.8 - 41.8]	0.01
'PS991SPAdes.Assembly.fa'	'PS1078SPAdes.Assembly.fa'	41.9	[38.5 - 45.3]	26.6	[24.2 - 29.0]	37	[34.0 - 40.0]	0.22
'PS996SPAdes.Assembly.fa'	'PS1043SPAdes.Assembly.fa'	43.3	[39.9 - 46.7]	26.6	[24.3 - 29.1]	38	[35.0 - 41.0]	0.21
'PS993SPAdes.Assembly.fa'	'PS1051SPAdes.Assembly.fa'	42.9	[39.5 - 46.3]	26.6	[24.2 - 29.1]	37.7	[34.7 - 40.7]	0.24
'PS951SPAdes.Assembly.fa'	'PS1078SPAdes.Assembly.fa'	43.2	[39.9 - 46.7]	26.6	[24.2 - 29.1]	37.9	[35.0 - 41.0]	0.09
'PS991SPAdes.Assembly.fa'	'PS995SPAdes.Assembly.fa'	44.6	[41.2 - 48.0]	26.6	[24.3 - 29.1]	38.9	[36.0 - 42.0]	0.02
'PS990SPAdes.Assembly.fa'	'PS1077SPAdes.Assembly.fa'	44.6	[41.2 - 48.0]	26.6	[24.3 - 29.1]	38.9	[35.9 - 41.9]	0.12
'PS951SPAdes.Assembly.fa'	Pseudomonas avellanae JCM 11937	42.3	[38.9 - 45.7]	26.6	[24.3 - 29.1]	37.3	[34.3 - 40.4]	0.71
'PS992SPAdes.Assembly.fa'	'PS1038SPAdes.Assembly.fa'	41.6	[38.3 - 45.1]	26.6	[24.2 - 29.0]	36.8	[33.8 - 39.8]	0.01
'PS951SPAdes.Assembly.fa'	'PS1076SPAdes.Assembly.fa'	44	[40.6 - 47.4]	26.6	[24.2 - 29.1]	38.5	[35.5 - 41.5]	0.02
'PS951SPAdes.Assembly.fa'	'PS1079SPAdes.Assembly.fa'	43.2	[39.8 - 46.6]	26.6	[24.2 - 29.1]	37.9	[34.9 - 41.0]	0.1
'PS991SPAdes.Assembly.fa'	'PS1047SPAdes.Assembly.fa'	41.9	[38.5 - 45.3]	26.6	[24.2 - 29.0]	37	[34.0 - 40.0]	0.23
'PS992SPAdes.Assembly.fa'	'PS1047SPAdes.Assembly.fa'	40.8	[37.4 - 44.3]	26.6	[24.3 - 29.1]	36.2	[33.3 - 39.3]	0.03
'PS996SPAdes.Assembly.fa'	'PS1090SPAdes.Assembly.fa'	44	[40.6 - 47.4]	26.6	[24.2 - 29.1]	38.5	[35.5 - 41.5]	0.18
'PS998SPAdes.Assembly.fa'	'PS1077SPAdes.Assembly.fa'	43.7	[40.4 - 47.2]	26.6	[24.3 - 29.1]	38.3	[35.4 - 41.4]	0
'PS990SPAdes.Assembly.fa'	'PS1052SPAdes.Assembly.fa'	43.7	[40.4 - 47.2]	26.6	[24.3 - 29.1]	38.3	[35.3 - 41.3]	0.23
'PS993SPAdes.Assembly.fa'	'PS1042SPAdes.Assembly.fa'	42.9	[39.5 - 46.3]	26.6	[24.3 - 29.1]	37.7	[34.8 - 40.8]	0.23
'PS990SPAdes.Assembly.fa'	'PS1038SPAdes.Assembly.fa'	43	[39.6 - 46.4]	26.6	[24.2 - 29.1]	37.8	[34.8 - 40.8]	0.23
'PS990SPAdes.Assembly.fa'	'PS1050SPAdes.Assembly.fa'	43.7	[40.3 - 47.1]	26.6	[24.3 - 29.1]	38.3	[35.3 - 41.3]	0.23
'PS951SPAdes.Assembly.fa'	'PS1090SPAdes.Assembly.fa'	43.2	[39.9 - 46.7]	26.6	[24.2 - 29.1]	37.9	[35.0 - 41.0]	0.05
'PS992SPAdes.Assembly.fa'	'PS1077SPAdes.Assembly.fa'	41.5	[38.1 - 45.0]	26.6	[24.3 - 29.1]	36.7	[33.8 - 39.8]	0.09
'PS987SPAdes.Assembly.fa'	'PS991SPAdes.Assembly.fa'	44.6	[41.2 - 48.0]	26.6	[24.3 - 29.1]	38.9	[35.9 - 41.9]	0.02
'PS990SPAdes.Assembly.fa'	'PS1046SPAdes.Assembly.fa'	43.5	[40.2 - 47.0]	26.6	[24.3 - 29.1]	38.2	[35.2 - 41.2]	0.24
'PS990SPAdes.Assembly.fa'	'PS1051SPAdes.Assembly.fa'	43.7	[40.3 - 47.1]	26.6	[24.3 - 29.1]	38.3	[35.3 - 41.3]	0.24
'PS990SPAdes.Assembly.fa'	'PS1054SPAdes.Assembly.fa'	43.8	[40.4 - 47.2]	26.6	[24.3 - 29.1]	38.4	[35.4 - 41.4]	0.2
'PS992SPAdes.Assembly.fa'	'PS1079SPAdes.Assembly.fa'	40.8	[37.5 - 44.3]	26.6	[24.3 - 29.1]	36.2	[33.3 - 39.3]	0.03
'PS992SPAdes.Assembly.fa'	'PS1045SPAdes.Assembly.fa'	41.4	[38.0 - 44.8]	26.6	[24.3 - 29.1]	36.6	[33.7 - 39.7]	0.06
'PS998SPAdes.Assembly.fa'	'PS1005SPAdes.Assembly.fa'	43.5	[40.1 - 46.9]	26.6	[24.2 - 29.1]	38.1	[35.2 - 41.2]	0.1
'PS998SPAdes.Assembly.fa'	'PS1003SPAdes.Assembly.fa'	43.5	[40.1 - 46.9]	26.6	[24.2 - 29.1]	38.1	[35.2 - 41.2]	0.1
'PS951SPAdes.Assembly.fa'	'PS1042SPAdes.Assembly.fa'	43.2	[39.8 - 46.6]	26.6	[24.2 - 29.1]	37.9	[35.0 - 41.0]	0.09
'PS998SPAdes.Assembly.fa'	'PS1074SPAdes.Assembly.fa'	43.5	[40.1 - 46.9]	26.6	[24.2 - 29.1]	38.1	[35.2 - 41.2]	0.1
'PS990SPAdes.Assembly.fa'	'PS995SPAdes.Assembly.fa'	44.4	[41.0 - 47.8]	26.6	[24.3 - 29.1]	38.8	[35.8 - 41.8]	0.03
'PS1039SPAdes.Assembly.fa'	Pseudomonas avellanae JCM 11937	42	[38.6 - 45.5]	26.6	[24.3 - 29.1]	37.1	[34.1 - 40.2]	0.8
'PS996SPAdes.Assembly.fa'	'PS1074SPAdes.Assembly.fa'	44.4	[41.0 - 47.8]	26.6	[24.3 - 29.1]	38.8	[35.8 - 41.8]	0.01
'PS989SPAdes.Assembly.fa'	Pseudomonas floridensis GEV388	42	[38.6 - 45.4]	26.6	[24.2 - 29.1]	37.1	[34.1 - 40.1]	0.19
'PS993SPAdes.Assembly.fa'	'PS1049SPAdes.Assembly.fa'	42.9	[39.5 - 46.3]	26.6	[24.2 - 29.1]	37.7	[34.8 - 40.8]	0.24
'PS991SPAdes.Assembly.fa'	'PS1046SPAdes.Assembly.fa'	41.7	[38.4 - 45.2]	26.6	[24.2 - 29.1]	36.9	[33.9 - 39.9]	0.22
'PS996SPAdes.Assembly.fa'	'PS1085SPAdes.Assembly.fa'	44	[40.7 - 47.5]	26.6	[24.2 - 29.1]	38.5	[35.5 - 41.5]	0.18
'PS951SPAdes.Assembly.fa'	'PS1093SPAdes.Assembly.fa'	43.2	[39.9 - 46.7]	26.6	[24.2 - 29.1]	37.9	[35.0 - 41.0]	0.05
'PS998SPAdes.Assembly.fa'	'PS1048SPAdes.Assembly.fa'	43.7	[40.4 - 47.2]	26.6	[24.3 - 29.1]	38.3	[35.3 - 41.4]	0
'PS951SPAdes.Assembly.fa'	'PS1038SPAdes.Assembly.fa'	43.2	[39.8 - 46.6]	26.6	[24.2 - 29.1]	37.9	[34.9 - 40.9]	0.09
'PS951SPAdes.Assembly.fa'	'PS1045SPAdes.Assembly.fa'	43.8	[40.4 - 47.2]	26.6	[24.2 - 29.1]	38.3	[35.4 - 41.4]	0.01
'PS990SPAdes.Assembly.fa'	'PS1004SPAdes.Assembly.fa'	44.4	[41.0 - 47.8]	26.6	[24.3 - 29.1]	38.8	[35.8 - 41.8]	0.03
'PS951SPAdes.Assembly.fa'	'PS1054SPAdes.Assembly.fa'	43.3	[40.0 - 46.8]	26.6	[24.2 - 29.1]	38	[35.0 - 41.1]	0.06
'PS991SPAdes.Assembly.fa'	'PS1079SPAdes.Assembly.fa'	41.9	[38.5 - 45.3]	26.6	[24.2 - 29.0]	37	[34.0 - 40.0]	0.23
'PS951SPAdes.Assembly.fa'	'PS1077SPAdes.Assembly.fa'	44	[40.6 - 47.4]	26.6	[24.2 - 29.1]	38.5	[35.5 - 41.5]	0.02
'PS993SPAdes.Assembly.fa'	Pseudomonas cannabina ICMP 2823	39.2	[35.8 - 42.7]	26.6	[24.3 - 29.1]	35.1	[32.1 - 38.1]	0.96
'PS1039SPAdes.Assembly.fa'	Pseudomonas cannabina ICMP 2823	38.3	[34.9 - 41.7]	26.6	[24.2 - 29.1]	34.4	[31.4 - 37.4]	0.91
'PS990SPAdes.Assembly.fa'	'PS1049SPAdes.Assembly.fa'	43.7	[40.3 - 47.1]	26.6	[24.3 - 29.1]	38.3	[35.3 - 41.3]	0.23
'PS951SPAdes.Assembly.fa'	'PS1085SPAdes.Assembly.fa'	43.3	[39.9 - 46.7]	26.6	[24.2 - 29.1]	38	[35.0 - 41.0]	0.05
'PS951SPAdes.Assembly.fa'	'PS1051SPAdes.Assembly.fa'	43.2	[39.8 - 46.6]	26.6	[24.2 - 29.1]	37.9	[34.9 - 41.0]	0.1
'PS992SPAdes.Assembly.fa'	'PS1042SPAdes.Assembly.fa'	40.8	[37.5 - 44.3]	26.6	[24.3 - 29.1]	36.3	[33.3 - 39.3]	0.01
'PS993SPAdes.Assembly.fa'	'PS1045SPAdes.Assembly.fa'	43.5	[40.1 - 46.9]	26.6	[24.3 - 29.1]	38.1	[35.2 - 41.2]	0.15
'PS992SPAdes.Assembly.fa'	'PS1054SPAdes.Assembly.fa'	40.9	[37.5 - 44.3]	26.6	[24.3 - 29.1]	36.3	[33.3 - 39.3]	0.01
'PS992SPAdes.Assembly.fa'	'PS1048SPAdes.Assembly.fa'	41.5	[38.1 - 45.0]	26.6	[24.3 - 29.1]	36.7	[33.8 - 39.8]	0.09
'PS993SPAdes.Assembly.fa'	'PS1050SPAdes.Assembly.fa'	42.9	[39.5 - 46.3]	26.6	[24.2 - 29.1]	37.7	[34.8 - 40.8]	0.24
'PS993SPAdes.Assembly.fa'	Pseudomonas avellanae JCM 11937	43	[39.7 - 46.5]	26.6	[24.3 - 29.1]	37.8	[34.9 - 40.9]	0.85
'PS991SPAdes.Assembly.fa'	Pseudomonas avellanae JCM 11937	42.5	[39.1 - 45.9]	26.6	[24.2 - 29.1]	37.4	[34.5 - 40.5]	0.84
'PS993SPAdes.Assembly.fa'	'PS1077SPAdes.Assembly.fa'	43.6	[40.3 - 47.1]	26.6	[24.3 - 29.1]	38.2	[35.3 - 41.3]	0.13
'PS998SPAdes.Assembly.fa'	Pseudomonas avellanae JCM 11937	42.1	[38.7 - 45.5]	26.6	[24.3 - 29.1]	37.2	[34.2 - 40.2]	0.72
'PS992SPAdes.Assembly.fa'	'PS1051SPAdes.Assembly.fa'	40.8	[37.4 - 44.3]	26.6	[24.3 - 29.1]	36.2	[33.3 - 39.3]	0.03
'PS996SPAdes.Assembly.fa'	'PS1003SPAdes.Assembly.fa'	44.4	[41.0 - 47.8]	26.6	[24.3 - 29.1]	38.7	[35.8 - 41.8]	0.01
'PS1003SPAdes.Assembly.fa'	Pseudomonas asturiensis LMG 26898	41.4	[38.1 - 44.9]	26.5	[24.1 - 29.0]	36.6	[33.7 - 39.7]	0.25
'PS992SPAdes.Assembly.fa'	Pseudomonas cannabina ICMP 2823	38.4	[35.1 - 41.9]	26.5	[24.1 - 29.0]	34.5	[31.5 - 37.6]	0.74
'PS1047SPAdes.Assembly.fa'	Pseudomonas asturiensis LMG 26898	41.3	[37.9 - 44.7]	26.5	[24.2 - 29.0]	36.5	[33.6 - 39.6]	0.04
'PS991SPAdes.Assembly.fa'	'PS1048SPAdes.Assembly.fa'	42.8	[39.4 - 46.2]	26.5	[24.2 - 29.0]	37.6	[34.6 - 40.6]	0.11
'PS1076SPAdes.Assembly.fa'	Pseudomonas asturiensis LMG 26898	41.4	[38.1 - 44.9]	26.5	[24.1 - 28.9]	36.6	[33.7 - 39.7]	0.16
'PS951SPAdes.Assembly.fa'	'PS1003SPAdes.Assembly.fa'	43.4	[40.0 - 46.9]	26.5	[24.2 - 29.0]	38	[35.1 - 41.1]	0.12
'PS1045SPAdes.Assembly.fa'	Pseudomonas asturiensis LMG 26898	41.2	[37.9 - 44.7]	26.5	[24.1 - 28.9]	36.5	[33.5 - 39.5]	0.13
'PS987SPAdes.Assembly.fa'	Pseudomonas asturiensis LMG 26898	41.3	[38.0 - 44.8]	26.5	[24.1 - 29.0]	36.5	[33.6 - 39.6]	0.25
'PS1039SPAdes.Assembly.fa'	'PS1089SPAdes.Assembly.fa'	43	[39.6 - 46.4]	26.5	[24.2 - 29.0]	37.7	[34.8 - 40.8]	0.14
'PS1008SPAdes.Assembly.fa'	Pseudomonas floridensis GEV388	43.9	[40.5 - 47.3]	26.5	[24.2 - 29.0]	38.4	[35.4 - 41.4]	0.1
'PS1078SPAdes.Assembly.fa'	Pseudomonas asturiensis LMG 26898	41.3	[37.9 - 44.8]	26.5	[24.2 - 29.0]	36.5	[33.6 - 39.6]	0.05
'PS1039SPAdes.Assembly.fa'	'PS1077SPAdes.Assembly.fa'	43.1	[39.7 - 46.5]	26.5	[24.2 - 29.0]	37.8	[34.9 - 40.9]	0.07
'PS991SPAdes.Assembly.fa'	'PS1049SPAdes.Assembly.fa'	41.9	[38.6 - 45.4]	26.5	[24.2 - 29.0]	37	[34.1 - 40.1]	0.22
'PS1051SPAdes.Assembly.fa'	Pseudomonas asturiensis LMG 26898	41.3	[37.9 - 44.7]	26.5	[24.2 - 29.0]	36.5	[33.6 - 39.6]	0.04
'PS991SPAdes.Assembly.fa'	'PS1077SPAdes.Assembly.fa'	42.8	[39.4 - 46.2]	26.5	[24.2 - 29.0]	37.6	[34.6 - 40.6]	0.11
'PS996SPAdes.Assembly.fa'	Pseudomonas cannabina ICMP 2823	39.8	[36.4 - 43.2]	26.5	[24.2 - 29.0]	35.5	[32.5 - 38.5]	0.95
'PS992SPAdes.Assembly.fa'	'PS1074SPAdes.Assembly.fa'	43.5	[40.1 - 46.9]	26.5	[24.2 - 29.0]	38.1	[35.1 - 41.1]	0.19
'PS1039SPAdes.Assembly.fa'	'PS1043SPAdes.Assembly.fa'	42.3	[38.9 - 45.7]	26.5	[24.2 - 29.0]	37.3	[34.3 - 40.3]	0.18
'PS1048SPAdes.Assembly.fa'	Pseudomonas asturiensis LMG 26898	41.4	[38.1 - 44.9]	26.5	[24.1 - 28.9]	36.6	[33.7 - 39.7]	0.16
'PS1004SPAdes.Assembly.fa'	Pseudomonas asturiensis LMG 26898	41.3	[38.0 - 44.8]	26.5	[24.1 - 29.0]	36.6	[33.6 - 39.6]	0.25
'PS951SPAdes.Assembly.fa'	'PS1074SPAdes.Assembly.fa'	43.4	[40.1 - 46.9]	26.5	[24.2 - 29.0]	38.1	[35.1 - 41.1]	0.12
'PS1039SPAdes.Assembly.fa'	'PS1093SPAdes.Assembly.fa'	42.9	[39.5 - 46.3]	26.5	[24.2 - 29.0]	37.7	[34.7 - 40.7]	0.14
'PS1074SPAdes.Assembly.fa'	Pseudomonas asturiensis LMG 26898	41.4	[38.1 - 44.9]	26.5	[24.1 - 29.0]	36.6	[33.7 - 39.7]	0.26
'PS993SPAdes.Assembly.fa'	'PS1038SPAdes.Assembly.fa'	43.3	[40.0 - 46.8]	26.5	[24.2 - 29.0]	38	[35.0 - 41.0]	0.23
'PS992SPAdes.Assembly.fa'	'PS1005SPAdes.Assembly.fa'	43.5	[40.1 - 46.9]	26.5	[24.2 - 29.0]	38.1	[35.1 - 41.1]	0.19
'PS1052SPAdes.Assembly.fa'	Pseudomonas asturiensis LMG 26898	41.3	[38.0 - 44.8]	26.5	[24.2 - 29.0]	36.6	[33.6 - 39.6]	0.05
'PS1044SPAdes.Assembly.fa'	Pseudomonas asturiensis LMG 26898	41	[37.6 - 44.4]	26.5	[24.2 - 29.0]	36.3	[33.4 - 39.4]	0.01
'PS1043SPAdes.Assembly.fa'	Pseudomonas asturiensis LMG 26898	41.3	[37.9 - 44.7]	26.5	[24.1 - 29.0]	36.5	[33.6 - 39.6]	0.05
'PS1038SPAdes.Assembly.fa'	Pseudomonas asturiensis LMG 26898	41.5	[38.1 - 44.9]	26.5	[24.1 - 29.0]	36.7	[33.7 - 39.7]	0.05
'PS998SPAdes.Assembly.fa'	Pseudomonas cannabina ICMP 2823	38.8	[35.4 - 42.2]	26.5	[24.1 - 29.0]	34.7	[31.8 - 37.8]	0.83
'PS993SPAdes.Assembly.fa'	'PS1074SPAdes.Assembly.fa'	43.8	[40.4 - 47.2]	26.5	[24.1 - 29.0]	38.3	[35.3 - 41.3]	0.03
'PS951SPAdes.Assembly.fa'	'PS1005SPAdes.Assembly.fa'	43.4	[40.1 - 46.9]	26.5	[24.2 - 29.0]	38.1	[35.1 - 41.1]	0.12
'PS1049SPAdes.Assembly.fa'	Pseudomonas asturiensis LMG 26898	41.3	[37.9 - 44.8]	26.5	[24.2 - 29.0]	36.5	[33.6 - 39.6]	0.05
'PS1039SPAdes.Assembly.fa'	'PS1082SPAdes.Assembly.fa'	42.9	[39.6 - 46.4]	26.5	[24.2 - 29.0]	37.7	[34.8 - 40.8]	0.14
'PS951SPAdes.Assembly.fa'	Pseudomonas cannabina ICMP 2823	38.9	[35.5 - 42.4]	26.5	[24.2 - 29.0]	34.8	[31.9 - 37.9]	0.82
'PS990SPAdes.Assembly.fa'	'PS1003SPAdes.Assembly.fa'	43.8	[40.5 - 47.3]	26.5	[24.1 - 29.0]	38.3	[35.4 - 41.4]	0.03
'PS990SPAdes.Assembly.fa'	'PS1074SPAdes.Assembly.fa'	43.9	[40.5 - 47.3]	26.5	[24.1 - 29.0]	38.3	[35.4 - 41.4]	0.03
'PS991SPAdes.Assembly.fa'	'PS1043SPAdes.Assembly.fa'	42	[38.6 - 45.4]	26.5	[24.2 - 29.0]	37	[34.1 - 40.1]	0.21
'PS993SPAdes.Assembly.fa'	'PS1005SPAdes.Assembly.fa'	43.8	[40.4 - 47.2]	26.5	[24.1 - 29.0]	38.3	[35.3 - 41.3]	0.03
'PS951SPAdes.Assembly.fa'	'PS1004SPAdes.Assembly.fa'	43.3	[39.9 - 46.7]	26.5	[24.2 - 29.0]	38	[35.0 - 41.0]	0.11
'PS993SPAdes.Assembly.fa'	'PS1003SPAdes.Assembly.fa'	43.7	[40.4 - 47.2]	26.5	[24.1 - 29.0]	38.3	[35.3 - 41.3]	0.03
'PS991SPAdes.Assembly.fa'	'PS1050SPAdes.Assembly.fa'	41.9	[38.6 - 45.4]	26.5	[24.2 - 29.0]	37	[34.1 - 40.1]	0.22
'PS1079SPAdes.Assembly.fa'	Pseudomonas asturiensis LMG 26898	41.3	[37.9 - 44.7]	26.5	[24.2 - 29.0]	36.5	[33.6 - 39.6]	0.04
'PS1005SPAdes.Assembly.fa'	Pseudomonas asturiensis LMG 26898	41.4	[38.1 - 44.9]	26.5	[24.1 - 29.0]	36.6	[33.7 - 39.7]	0.25
'PS951SPAdes.Assembly.fa'	'PS995SPAdes.Assembly.fa'	43.3	[39.9 - 46.7]	26.5	[24.2 - 29.0]	38	[35.0 - 41.0]	0.11
'PS991SPAdes.Assembly.fa'	'PS1074SPAdes.Assembly.fa'	44	[40.7 - 47.5]	26.5	[24.1 - 29.0]	38.5	[35.5 - 41.5]	0.01
'PS991SPAdes.Assembly.fa'	'PS1003SPAdes.Assembly.fa'	44	[40.7 - 47.5]	26.5	[24.1 - 29.0]	38.4	[35.5 - 41.5]	0.01
'PS1039SPAdes.Assembly.fa'	'PS1044SPAdes.Assembly.fa'	41.9	[38.6 - 45.4]	26.5	[24.2 - 29.0]	37	[34.1 - 40.1]	0.23
'PS992SPAdes.Assembly.fa'	'PS1003SPAdes.Assembly.fa'	43.5	[40.1 - 46.9]	26.5	[24.2 - 29.0]	38.1	[35.1 - 41.1]	0.19
'PS1077SPAdes.Assembly.fa'	Pseudomonas asturiensis LMG 26898	41.4	[38.1 - 44.9]	26.5	[24.1 - 28.9]	36.6	[33.7 - 39.7]	0.16
'PS951SPAdes.Assembly.fa'	'PS987SPAdes.Assembly.fa'	43.3	[39.9 - 46.7]	26.5	[24.2 - 29.0]	37.9	[35.0 - 41.0]	0.11
'PS996SPAdes.Assembly.fa'	'PS1004SPAdes.Assembly.fa'	43.7	[40.4 - 47.2]	26.5	[24.2 - 29.0]	38.3	[35.3 - 41.3]	0.02
'PS987SPAdes.Assembly.fa'	Pseudomonas viridiflava DSM 6694	42.9	[39.6 - 46.4]	26.5	[24.2 - 29.0]	37.7	[34.8 - 40.8]	0
'PS991SPAdes.Assembly.fa'	'PS1076SPAdes.Assembly.fa'	42.8	[39.4 - 46.2]	26.5	[24.2 - 29.0]	37.6	[34.6 - 40.6]	0.11
'PS998SPAdes.Assembly.fa'	Pseudomonas cerasi 58	40.6	[37.2 - 44.0]	26.5	[24.1 - 29.0]	36	[33.1 - 39.1]	0.51
'PS1042SPAdes.Assembly.fa'	Pseudomonas asturiensis LMG 26898	41.3	[38.0 - 44.8]	26.5	[24.2 - 29.0]	36.6	[33.6 - 39.6]	0.05
'PS1004SPAdes.Assembly.fa'	Pseudomonas viridiflava DSM 6694	42.9	[39.6 - 46.4]	26.5	[24.2 - 29.0]	37.7	[34.8 - 40.8]	0
'PS1005SPAdes.Assembly.fa'	Pseudomonas viridiflava DSM 6694	43	[39.6 - 46.4]	26.5	[24.2 - 29.0]	37.7	[34.8 - 40.8]	0.01
'PS1039SPAdes.Assembly.fa'	'PS1090SPAdes.Assembly.fa'	42.9	[39.5 - 46.3]	26.5	[24.2 - 29.0]	37.7	[34.7 - 40.7]	0.14
'PS1039SPAdes.Assembly.fa'	'PS1085SPAdes.Assembly.fa'	43	[39.6 - 46.4]	26.5	[24.2 - 29.0]	37.7	[34.8 - 40.8]	0.14
'PS991SPAdes.Assembly.fa'	'PS1054SPAdes.Assembly.fa'	42	[38.7 - 45.5]	26.5	[24.2 - 29.0]	37.1	[34.1 - 40.1]	0.19
'PS1039SPAdes.Assembly.fa'	'PS1048SPAdes.Assembly.fa'	43.1	[39.7 - 46.5]	26.5	[24.2 - 29.0]	37.8	[34.9 - 40.9]	0.07
'PS991SPAdes.Assembly.fa'	'PS1005SPAdes.Assembly.fa'	44	[40.7 - 47.5]	26.5	[24.1 - 29.0]	38.5	[35.5 - 41.5]	0.01
'PS990SPAdes.Assembly.fa'	'PS1005SPAdes.Assembly.fa'	43.9	[40.5 - 47.3]	26.5	[24.1 - 29.0]	38.3	[35.4 - 41.4]	0.03
'PS1054SPAdes.Assembly.fa'	Pseudomonas asturiensis LMG 26898	41.3	[38.0 - 44.8]	26.5	[24.1 - 29.0]	36.6	[33.6 - 39.6]	0.08
'PS1039SPAdes.Assembly.fa'	'PS1094SPAdes.Assembly.fa'	42.9	[39.6 - 46.4]	26.5	[24.2 - 29.0]	37.7	[34.7 - 40.8]	0.14
'PS1041SPAdes.Assembly.fa'	Pseudomonas floridensis GEV388	42.8	[39.5 - 46.3]	26.5	[24.1 - 29.0]	37.6	[34.7 - 40.7]	0.06
'PS1050SPAdes.Assembly.fa'	Pseudomonas asturiensis LMG 26898	41.3	[37.9 - 44.8]	26.5	[24.2 - 29.0]	36.6	[33.6 - 39.6]	0.05
'PS1039SPAdes.Assembly.fa'	'PS1076SPAdes.Assembly.fa'	43.1	[39.7 - 46.5]	26.5	[24.2 - 29.0]	37.8	[34.9 - 40.9]	0.07
'PS995SPAdes.Assembly.fa'	Pseudomonas asturiensis LMG 26898	41.3	[38.0 - 44.8]	26.5	[24.1 - 29.0]	36.6	[33.6 - 39.6]	0.25
'PS995SPAdes.Assembly.fa'	Pseudomonas viridiflava DSM 6694	42.9	[39.6 - 46.4]	26.5	[24.2 - 29.0]	37.7	[34.8 - 40.8]	0
'PS995SPAdes.Assembly.fa'	'PS996SPAdes.Assembly.fa'	43.7	[40.4 - 47.2]	26.5	[24.2 - 29.0]	38.3	[35.3 - 41.3]	0.02
'PS987SPAdes.Assembly.fa'	'PS996SPAdes.Assembly.fa'	43.7	[40.3 - 47.2]	26.5	[24.2 - 29.0]	38.3	[35.3 - 41.3]	0.02
'PS1046SPAdes.Assembly.fa'	Pseudomonas asturiensis LMG 26898	41.1	[37.8 - 44.6]	26.5	[24.2 - 29.0]	36.4	[33.5 - 39.5]	0.04
'PS1003SPAdes.Assembly.fa'	Pseudomonas viridiflava DSM 6694	43	[39.6 - 46.4]	26.5	[24.2 - 29.0]	37.7	[34.8 - 40.8]	0.01
'PS998SPAdes.Assembly.fa'	Pseudomonas congelans DSM 14939	43.5	[40.2 - 47.0]	26.5	[24.1 - 29.0]	38.1	[35.2 - 41.2]	0.04
'PS998SPAdes.Assembly.fa'	'PS1132SPAdes.Assembly.fa'	43.2	[39.8 - 46.6]	26.5	[24.2 - 29.0]	37.9	[34.9 - 40.9]	0.05
'PS1074SPAdes.Assembly.fa'	Pseudomonas viridiflava DSM 6694	43	[39.6 - 46.4]	26.5	[24.2 - 29.0]	37.7	[34.8 - 40.8]	0.01
'PS1079SPAdes.Assembly.fa'	Pseudomonas triticifolii DOAB 1067	41.5	[38.1 - 44.9]	26.4	[24.1 - 28.9]	36.6	[33.7 - 39.7]	0.12
'PS951SPAdes.Assembly.fa'	Pseudomonas cerasi 58	40.4	[37.1 - 43.9]	26.4	[24.1 - 28.9]	35.9	[32.9 - 39.0]	0.5
'PS1043SPAdes.Assembly.fa'	Pseudomonas triticifolii DOAB 1067	41.5	[38.2 - 45.0]	26.4	[24.1 - 28.9]	36.7	[33.7 - 39.7]	0.1
'PS990SPAdes.Assembly.fa'	Pseudomonas cannabina ICMP 2823	39.3	[36.0 - 42.8]	26.4	[24.1 - 28.9]	35.1	[32.2 - 38.2]	0.96
'PS1094SPAdes.Assembly.fa'	Pseudomonas triticifolii DOAB 1067	42.3	[38.9 - 45.7]	26.4	[24.0 - 28.8]	37.2	[34.2 - 40.3]	0.07
'PS991SPAdes.Assembly.fa'	Pseudomonas cerasi 58	41.2	[37.8 - 44.6]	26.4	[24.0 - 28.9]	36.4	[33.5 - 39.5]	0.62
'PS1045SPAdes.Assembly.fa'	Pseudomonas alliivorans 20GA0068T	44.3	[40.9 - 47.7]	26.4	[24.0 - 28.8]	38.6	[35.6 - 41.6]	0.12
'PS1132SPAdes.Assembly.fa'	Pseudomonas asturiensis LMG 26898	42.1	[38.8 - 45.6]	26.4	[24.0 - 28.9]	37.1	[34.1 - 40.1]	0.1
'PS1052SPAdes.Assembly.fa'	Pseudomonas triticifolii DOAB 1067	41.5	[38.1 - 44.9]	26.4	[24.1 - 28.9]	36.6	[33.7 - 39.7]	0.1
'PS1132SPAdes.Assembly.fa'	Pseudomonas viridiflava DSM 6694	44.7	[41.3 - 48.1]	26.4	[24.1 - 28.9]	38.9	[35.9 - 41.9]	0.15
'PS1090SPAdes.Assembly.fa'	Pseudomonas triticifolii DOAB 1067	42.3	[39.0 - 45.8]	26.4	[24.0 - 28.9]	37.2	[34.3 - 40.3]	0.07
'PS1047SPAdes.Assembly.fa'	Pseudomonas triticifolii DOAB 1067	41.4	[38.1 - 44.9]	26.4	[24.1 - 28.9]	36.6	[33.7 - 39.7]	0.12
'PS1005SPAdes.Assembly.fa'	Pseudomonas triticifolii DOAB 1067	42.8	[39.4 - 46.2]	26.4	[24.1 - 28.9]	37.6	[34.6 - 40.6]	0.1
'PS1085SPAdes.Assembly.fa'	Pseudomonas asturiensis LMG 26898	41.2	[37.8 - 44.6]	26.4	[24.1 - 28.9]	36.4	[33.5 - 39.5]	0.09
'PS998SPAdes.Assembly.fa'	'PS1008SPAdes.Assembly.fa'	43.5	[40.1 - 46.9]	26.4	[24.0 - 28.9]	38	[35.1 - 41.1]	0.02
'PS990SPAdes.Assembly.fa'	Pseudomonas cerasi 58	41	[37.6 - 44.5]	26.4	[24.0 - 28.8]	36.3	[33.3 - 39.3]	0.64
'PS1078SPAdes.Assembly.fa'	Pseudomonas triticifolii DOAB 1067	41.5	[38.1 - 44.9]	26.4	[24.1 - 28.9]	36.6	[33.7 - 39.7]	0.11
'PS1004SPAdes.Assembly.fa'	Pseudomonas triticifolii DOAB 1067	42.7	[39.4 - 46.2]	26.4	[24.1 - 28.9]	37.5	[34.6 - 40.6]	0.09
'PS1052SPAdes.Assembly.fa'	Pseudomonas alliivorans 20GA0068T	43.7	[40.4 - 47.2]	26.4	[24.0 - 28.8]	38.2	[35.2 - 41.2]	0.05
'PS988SPAdes.Assembly.fa'	Pseudomonas asturiensis LMG 26898	42.9	[39.5 - 46.3]	26.4	[24.0 - 28.8]	37.6	[34.6 - 40.6]	0.24
'PS1089SPAdes.Assembly.fa'	Pseudomonas asturiensis LMG 26898	41.2	[37.8 - 44.6]	26.4	[24.1 - 28.9]	36.4	[33.5 - 39.5]	0.09
'PS1132SPAdes.Assembly.fa'	Pseudomonas triticifolii DOAB 1067	42.5	[39.1 - 45.9]	26.4	[24.1 - 28.9]	37.4	[34.4 - 40.4]	0.05
'PS1004SPAdes.Assembly.fa'	'PS1039SPAdes.Assembly.fa'	43.2	[39.8 - 46.6]	26.4	[24.1 - 28.9]	37.8	[34.9 - 40.9]	0.02
'PS1046SPAdes.Assembly.fa'	Pseudomonas alliivorans 20GA0068T	43.7	[40.3 - 47.1]	26.4	[24.0 - 28.8]	38.1	[35.2 - 41.2]	0.04
'PS995SPAdes.Assembly.fa'	Pseudomonas triticifolii DOAB 1067	42.7	[39.4 - 46.2]	26.4	[24.1 - 28.9]	37.5	[34.6 - 40.6]	0.09
'PS1074SPAdes.Assembly.fa'	Pseudomonas triticifolii DOAB 1067	42.8	[39.4 - 46.2]	26.4	[24.1 - 28.9]	37.5	[34.6 - 40.6]	0.1
'PS1049SPAdes.Assembly.fa'	Pseudomonas triticifolii DOAB 1067	41.5	[38.1 - 44.9]	26.4	[24.1 - 28.9]	36.6	[33.7 - 39.7]	0.11
'PS1093SPAdes.Assembly.fa'	Pseudomonas triticifolii DOAB 1067	42.3	[39.0 - 45.8]	26.4	[24.0 - 28.9]	37.2	[34.3 - 40.3]	0.07
'PS995SPAdes.Assembly.fa'	'PS1039SPAdes.Assembly.fa'	43.2	[39.8 - 46.6]	26.4	[24.1 - 28.9]	37.8	[34.9 - 40.9]	0.02
'PS1038SPAdes.Assembly.fa'	Pseudomonas triticifolii DOAB 1067	42.1	[38.7 - 45.5]	26.4	[24.0 - 28.9]	37.1	[34.1 - 40.1]	0.1
'PS1076SPAdes.Assembly.fa'	Pseudomonas triticifolii DOAB 1067	42.3	[39.0 - 45.8]	26.4	[24.1 - 28.9]	37.2	[34.3 - 40.3]	0
'PS951SPAdes.Assembly.fa'	Pseudomonas meliae CFBP 3225	43.1	[39.8 - 46.6]	26.4	[24.1 - 28.9]	37.8	[34.8 - 40.9]	0.87
'PS1042SPAdes.Assembly.fa'	Pseudomonas triticifolii DOAB 1067	41.5	[38.1 - 44.9]	26.4	[24.1 - 28.9]	36.6	[33.7 - 39.7]	0.11
'PS1077SPAdes.Assembly.fa'	Pseudomonas triticifolii DOAB 1067	42.3	[39.0 - 45.8]	26.4	[24.1 - 28.9]	37.2	[34.3 - 40.3]	0
'PS1050SPAdes.Assembly.fa'	Pseudomonas alliivorans 20GA0068T	43.7	[40.3 - 47.2]	26.4	[24.0 - 28.8]	38.2	[35.2 - 41.2]	0.04
'PS1044SPAdes.Assembly.fa'	Pseudomonas triticifolii DOAB 1067	41.1	[37.8 - 44.6]	26.4	[24.1 - 28.9]	36.4	[33.4 - 39.5]	0.15
'PS1050SPAdes.Assembly.fa'	Pseudomonas triticifolii DOAB 1067	41.5	[38.1 - 44.9]	26.4	[24.1 - 28.9]	36.6	[33.7 - 39.7]	0.11
'PS996SPAdes.Assembly.fa'	Pseudomonas congelans DSM 14939	44.8	[41.4 - 48.2]	26.4	[24.0 - 28.8]	38.9	[36.0 - 42.0]	0.08
'PS1054SPAdes.Assembly.fa'	Pseudomonas triticifolii DOAB 1067	41.6	[38.2 - 45.0]	26.4	[24.1 - 28.9]	36.7	[33.7 - 39.8]	0.08
'PS1051SPAdes.Assembly.fa'	Pseudomonas triticifolii DOAB 1067	41.5	[38.1 - 44.9]	26.4	[24.1 - 28.9]	36.6	[33.7 - 39.7]	0.12
'PS996SPAdes.Assembly.fa'	'PS1132SPAdes.Assembly.fa'	44.5	[41.1 - 47.9]	26.4	[24.1 - 28.9]	38.7	[35.8 - 41.8]	0.17
'PS1046SPAdes.Assembly.fa'	Pseudomonas triticifolii DOAB 1067	41.4	[38.1 - 44.9]	26.4	[24.1 - 28.9]	36.6	[33.6 - 39.7]	0.11
'PS987SPAdes.Assembly.fa'	'PS1039SPAdes.Assembly.fa'	43.2	[39.8 - 46.6]	26.4	[24.1 - 28.9]	37.8	[34.9 - 40.9]	0.02
'PS993SPAdes.Assembly.fa'	'PS1132SPAdes.Assembly.fa'	45	[41.6 - 48.4]	26.4	[24.1 - 28.9]	39.1	[36.1 - 42.1]	0.18
'PS993SPAdes.Assembly.fa'	Pseudomonas cerasi 58	41.5	[38.1 - 44.9]	26.4	[24.0 - 28.9]	36.6	[33.7 - 39.7]	0.64
'PS1042SPAdes.Assembly.fa'	Pseudomonas alliivorans 20GA0068T	43.7	[40.3 - 47.2]	26.4	[24.0 - 28.8]	38.2	[35.2 - 41.2]	0.04
'PS1082SPAdes.Assembly.fa'	Pseudomonas triticifolii DOAB 1067	42.3	[38.9 - 45.8]	26.4	[24.0 - 28.9]	37.2	[34.3 - 40.3]	0.06
'PS1082SPAdes.Assembly.fa'	Pseudomonas asturiensis LMG 26898	41.1	[37.8 - 44.6]	26.4	[24.1 - 28.9]	36.4	[33.4 - 39.5]	0.09
'PS1003SPAdes.Assembly.fa'	Pseudomonas triticifolii DOAB 1067	42.8	[39.4 - 46.2]	26.4	[24.1 - 28.9]	37.5	[34.6 - 40.6]	0.1
'PS1093SPAdes.Assembly.fa'	Pseudomonas asturiensis LMG 26898	41.2	[37.8 - 44.6]	26.4	[24.1 - 28.9]	36.4	[33.5 - 39.5]	0.09
'PS1045SPAdes.Assembly.fa'	Pseudomonas triticifolii DOAB 1067	42.1	[38.7 - 45.5]	26.4	[24.1 - 28.9]	37	[34.1 - 40.1]	0.03
'PS993SPAdes.Assembly.fa'	Pseudomonas meliae CFBP 3225	43.6	[40.2 - 47.0]	26.4	[24.0 - 28.9]	38.1	[35.1 - 41.1]	1.02
'PS1089SPAdes.Assembly.fa'	Pseudomonas triticifolii DOAB 1067	42.3	[39.0 - 45.8]	26.4	[24.0 - 28.9]	37.2	[34.3 - 40.3]	0.06
'PS987SPAdes.Assembly.fa'	Pseudomonas triticifolii DOAB 1067	42.7	[39.4 - 46.2]	26.4	[24.1 - 28.9]	37.5	[34.6 - 40.6]	0.09
'PS1094SPAdes.Assembly.fa'	Pseudomonas asturiensis LMG 26898	41.1	[37.8 - 44.6]	26.4	[24.1 - 28.9]	36.4	[33.4 - 39.5]	0.09
'PS1048SPAdes.Assembly.fa'	Pseudomonas triticifolii DOAB 1067	42.3	[39.0 - 45.8]	26.4	[24.1 - 28.9]	37.2	[34.3 - 40.3]	0
'PS992SPAdes.Assembly.fa'	Pseudomonas cerasi 58	40.2	[36.9 - 43.7]	26.4	[24.0 - 28.9]	35.7	[32.8 - 38.8]	0.42
'PS1090SPAdes.Assembly.fa'	Pseudomonas asturiensis LMG 26898	41.2	[37.8 - 44.6]	26.4	[24.1 - 28.9]	36.4	[33.5 - 39.5]	0.09
'PS1047SPAdes.Assembly.fa'	Pseudomonas alliivorans 20GA0068T	43.7	[40.3 - 47.1]	26.4	[24.0 - 28.8]	38.2	[35.2 - 41.2]	0.03
'PS991SPAdes.Assembly.fa'	Pseudomonas meliae CFBP 3225	44.4	[41.1 - 47.9]	26.4	[24.0 - 28.8]	38.7	[35.7 - 41.7]	1
'PS1085SPAdes.Assembly.fa'	Pseudomonas triticifolii DOAB 1067	42.3	[39.0 - 45.8]	26.4	[24.0 - 28.9]	37.2	[34.3 - 40.3]	0.06
'PS996SPAdes.Assembly.fa'	Pseudomonas cerasi 58	41.5	[38.1 - 44.9]	26.4	[24.0 - 28.9]	36.6	[33.7 - 39.7]	0.63
'PS993SPAdes.Assembly.fa'	Pseudomonas congelans DSM 14939	45.2	[41.8 - 48.6]	26.4	[24.0 - 28.9]	39.2	[36.2 - 42.2]	0.09
'PS993SPAdes.Assembly.fa'	Pseudomonas syringae KCTC 12500	42.5	[39.1 - 45.9]	26.3	[24.0 - 28.8]	37.3	[34.4 - 40.4]	0.49
'PS988SPAdes.Assembly.fa'	'PS993SPAdes.Assembly.fa'	44.9	[41.6 - 48.4]	26.3	[24.0 - 28.8]	39	[36.1 - 42.1]	0.04
'PS993SPAdes.Assembly.fa'	'PS1041SPAdes.Assembly.fa'	44.1	[40.7 - 47.5]	26.3	[23.9 - 28.8]	38.4	[35.5 - 41.5]	0.3
'PS998SPAdes.Assembly.fa'	'PS1053SPAdes.Assembly.fa'	42.5	[39.1 - 45.9]	26.3	[23.9 - 28.8]	37.3	[34.3 - 40.3]	0.18
'PS1054SPAdes.Assembly.fa'	Pseudomonas floridensis GEV388	40.7	[37.3 - 44.1]	26.3	[24.0 - 28.8]	36	[33.1 - 39.1]	0.04
'PS1076SPAdes.Assembly.fa'	Pseudomonas alliivorans 20GA0068T	43.9	[40.5 - 47.3]	26.3	[24.0 - 28.8]	38.3	[35.3 - 41.3]	0.15
'PS993SPAdes.Assembly.fa'	'PS1053SPAdes.Assembly.fa'	44.2	[40.8 - 47.6]	26.3	[23.9 - 28.7]	38.5	[35.5 - 41.5]	0.31
'PS1053SPAdes.Assembly.fa'	Pseudomonas asturiensis LMG 26898	41.8	[38.4 - 45.2]	26.3	[23.9 - 28.8]	36.8	[33.8 - 39.8]	0.02
'PS1077SPAdes.Assembly.fa'	Pseudomonas floridensis GEV388	41.3	[37.9 - 44.7]	26.3	[24.0 - 28.8]	36.4	[33.5 - 39.5]	0.12
'PS1084SPAdes.Assembly.fa'	Pseudomonas asturiensis LMG 26898	42.4	[39.0 - 45.8]	26.3	[24.0 - 28.8]	37.2	[34.3 - 40.3]	0.19
'PS998SPAdes.Assembly.fa'	'PS1083SPAdes.Assembly.fa'	44.6	[41.2 - 48.0]	26.3	[24.0 - 28.8]	38.8	[35.8 - 41.8]	0.04
'PS993SPAdes.Assembly.fa'	'PS1084SPAdes.Assembly.fa'	45.2	[41.8 - 48.6]	26.3	[23.9 - 28.8]	39.2	[36.2 - 42.2]	0.09
'PS1089SPAdes.Assembly.fa'	Pseudomonas floridensis GEV388	41.3	[38.0 - 44.8]	26.3	[24.0 - 28.8]	36.5	[33.5 - 39.5]	0.05
'PS1051SPAdes.Assembly.fa'	Pseudomonas floridensis GEV388	40.6	[37.2 - 44.0]	26.3	[24.0 - 28.8]	35.9	[33.0 - 39.0]	0
'PS991SPAdes.Assembly.fa'	Pseudomonas congelans DSM 14939	46.4	[43.0 - 49.8]	26.3	[23.9 - 28.7]	40	[37.0 - 43.0]	0.08
'PS1095SPAdes.Assembly.fa'	Pseudomonas asturiensis LMG 26898	42.4	[39.0 - 45.8]	26.3	[24.0 - 28.8]	37.2	[34.3 - 40.3]	0.19
'PS1047SPAdes.Assembly.fa'	Pseudomonas floridensis GEV388	40.6	[37.2 - 44.0]	26.3	[24.0 - 28.8]	36	[33.0 - 39.0]	0
'PS992SPAdes.Assembly.fa'	Pseudomonas meliae CFBP 3225	43.2	[39.9 - 46.7]	26.3	[23.9 - 28.8]	37.8	[34.9 - 40.9]	0.8
'PS988SPAdes.Assembly.fa'	'PS998SPAdes.Assembly.fa'	44.5	[41.1 - 47.9]	26.3	[23.9 - 28.8]	38.7	[35.7 - 41.8]	0.09
'PS1086SPAdes.Assembly.fa'	Pseudomonas viridiflava DSM 6694	44.8	[41.4 - 48.2]	26.3	[23.9 - 28.8]	38.9	[35.9 - 41.9]	0.05
'PS1084SPAdes.Assembly.fa'	Pseudomonas viridiflava DSM 6694	44.7	[41.4 - 48.2]	26.3	[24.0 - 28.8]	38.9	[35.9 - 41.9]	0.06
'PS1042SPAdes.Assembly.fa'	Pseudomonas floridensis GEV388	40.6	[37.2 - 44.1]	26.3	[24.0 - 28.8]	36	[33.0 - 39.0]	0.01
'PS993SPAdes.Assembly.fa'	'PS1008SPAdes.Assembly.fa'	44	[40.6 - 47.4]	26.3	[24.0 - 28.8]	38.3	[35.4 - 41.4]	0.14
'PS996SPAdes.Assembly.fa'	Pseudomonas meliae CFBP 3225	44.7	[41.3 - 48.1]	26.3	[23.9 - 28.8]	38.8	[35.8 - 41.9]	1
'PS990SPAdes.Assembly.fa'	'PS1132SPAdes.Assembly.fa'	44.9	[41.5 - 48.3]	26.3	[24.0 - 28.8]	39	[36.0 - 42.0]	0.18
'PS1078SPAdes.Assembly.fa'	Pseudomonas alliivorans 20GA0068T	43.7	[40.3 - 47.1]	26.3	[24.0 - 28.8]	38.2	[35.2 - 41.2]	0.04
'PS1078SPAdes.Assembly.fa'	Pseudomonas floridensis GEV388	40.6	[37.2 - 44.0]	26.3	[24.0 - 28.8]	36	[33.0 - 39.0]	0.01
'PS1076SPAdes.Assembly.fa'	Pseudomonas floridensis GEV388	41.3	[37.9 - 44.7]	26.3	[24.0 - 28.8]	36.4	[33.5 - 39.5]	0.12
'PS1041SPAdes.Assembly.fa'	Pseudomonas viridiflava DSM 6694	44	[40.6 - 47.4]	26.3	[24.0 - 28.8]	38.3	[35.4 - 41.4]	0.27
'PS1008SPAdes.Assembly.fa'	Pseudomonas asturiensis LMG 26898	43	[39.6 - 46.4]	26.3	[23.9 - 28.8]	37.7	[34.7 - 40.7]	0.14
'PS1039SPAdes.Assembly.fa'	Pseudomonas cerasi 58	41.5	[38.2 - 45.0]	26.3	[24.0 - 28.8]	36.6	[33.7 - 39.7]	0.59
'PS951SPAdes.Assembly.fa'	'PS1083SPAdes.Assembly.fa'	44.9	[41.6 - 48.4]	26.3	[23.9 - 28.8]	39	[36.0 - 42.0]	0.05
'PS996SPAdes.Assembly.fa'	'PS1041SPAdes.Assembly.fa'	43.9	[40.5 - 47.3]	26.3	[24.0 - 28.8]	38.3	[35.3 - 41.3]	0.29
'PS1048SPAdes.Assembly.fa'	Pseudomonas alliivorans 20GA0068T	43.9	[40.5 - 47.3]	26.3	[24.0 - 28.8]	38.3	[35.3 - 41.3]	0.15
'PS1083SPAdes.Assembly.fa'	Pseudomonas asturiensis LMG 26898	42.4	[39.0 - 45.8]	26.3	[24.0 - 28.8]	37.2	[34.3 - 40.3]	0.19
'PS998SPAdes.Assembly.fa'	'PS1095SPAdes.Assembly.fa'	44.6	[41.2 - 48.0]	26.3	[24.0 - 28.8]	38.8	[35.8 - 41.8]	0.04
'PS1039SPAdes.Assembly.fa'	'PS1132SPAdes.Assembly.fa'	44.5	[41.2 - 48.0]	26.3	[24.0 - 28.8]	38.7	[35.8 - 41.8]	0.13
'PS988SPAdes.Assembly.fa'	Pseudomonas viridiflava DSM 6694	44.4	[41.0 - 47.8]	26.3	[23.9 - 28.8]	38.6	[35.7 - 41.7]	0.01
'PS989SPAdes.Assembly.fa'	'PS996SPAdes.Assembly.fa'	44.2	[40.8 - 47.6]	26.3	[24.0 - 28.8]	38.5	[35.5 - 41.5]	0.42
'PS991SPAdes.Assembly.fa'	'PS1008SPAdes.Assembly.fa'	44.9	[41.5 - 48.3]	26.3	[23.9 - 28.8]	39	[36.0 - 42.0]	0.13
'PS1086SPAdes.Assembly.fa'	Pseudomonas asturiensis LMG 26898	42.3	[39.0 - 45.8]	26.3	[24.0 - 28.8]	37.2	[34.2 - 40.3]	0.19
'PS987SPAdes.Assembly.fa'	Pseudomonas floridensis GEV388	42.1	[38.8 - 45.6]	26.3	[24.0 - 28.8]	37.1	[34.1 - 40.1]	0.21
'PS992SPAdes.Assembly.fa'	'PS1132SPAdes.Assembly.fa'	44.7	[41.4 - 48.2]	26.3	[24.0 - 28.8]	38.9	[35.9 - 41.9]	0.04
'PS1077SPAdes.Assembly.fa'	Pseudomonas alliivorans 20GA0068T	43.9	[40.5 - 47.3]	26.3	[24.0 - 28.8]	38.3	[35.3 - 41.3]	0.15
'PS996SPAdes.Assembly.fa'	Pseudomonas syringae KCTC 12500	43.6	[40.2 - 47.0]	26.3	[23.9 - 28.8]	38	[35.1 - 41.1]	0.48
'PS1038SPAdes.Assembly.fa'	Pseudomonas alliivorans 20GA0068T	44.2	[40.8 - 47.6]	26.3	[23.9 - 28.8]	38.5	[35.5 - 41.6]	0.04
'PS1084SPAdes.Assembly.fa'	Pseudomonas triticifolii DOAB 1067	42.8	[39.4 - 46.2]	26.3	[24.0 - 28.8]	37.5	[34.6 - 40.6]	0.04
'PS990SPAdes.Assembly.fa'	'PS1084SPAdes.Assembly.fa'	45.1	[41.8 - 48.6]	26.3	[23.9 - 28.7]	39.1	[36.2 - 42.2]	0.09
'PS1074SPAdes.Assembly.fa'	Pseudomonas floridensis GEV388	42.3	[38.9 - 45.7]	26.3	[24.0 - 28.8]	37.2	[34.2 - 40.2]	0.22
'PS996SPAdes.Assembly.fa'	'PS1008SPAdes.Assembly.fa'	44.6	[41.2 - 48.0]	26.3	[24.0 - 28.8]	38.8	[35.8 - 41.8]	0.13
'PS1049SPAdes.Assembly.fa'	Pseudomonas floridensis GEV388	40.6	[37.2 - 44.0]	26.3	[24.0 - 28.8]	36	[33.0 - 39.0]	0.01
'PS1051SPAdes.Assembly.fa'	Pseudomonas alliivorans 20GA0068T	43.7	[40.3 - 47.1]	26.3	[24.0 - 28.8]	38.2	[35.2 - 41.2]	0.03
'PS991SPAdes.Assembly.fa'	'PS1041SPAdes.Assembly.fa'	43.5	[40.1 - 46.9]	26.3	[24.0 - 28.8]	38	[35.0 - 41.0]	0.29
'PS1094SPAdes.Assembly.fa'	Pseudomonas floridensis GEV388	41.3	[38.0 - 44.8]	26.3	[24.0 - 28.8]	36.5	[33.5 - 39.5]	0.05
'PS998SPAdes.Assembly.fa'	Pseudomonas meliae CFBP 3225	43.3	[40.0 - 46.8]	26.3	[24.0 - 28.8]	37.9	[34.9 - 41.0]	0.89
'PS1052SPAdes.Assembly.fa'	Pseudomonas floridensis GEV388	40.6	[37.2 - 44.1]	26.3	[24.0 - 28.8]	36	[33.0 - 39.0]	0.01
'PS1005SPAdes.Assembly.fa'	Pseudomonas floridensis GEV388	42.3	[38.9 - 45.7]	26.3	[24.0 - 28.8]	37.2	[34.2 - 40.2]	0.22
'PS1083SPAdes.Assembly.fa'	Pseudomonas triticifolii DOAB 1067	42.8	[39.4 - 46.2]	26.3	[24.0 - 28.8]	37.5	[34.6 - 40.6]	0.04
'PS1085SPAdes.Assembly.fa'	Pseudomonas floridensis GEV388	41.3	[38.0 - 44.8]	26.3	[24.0 - 28.8]	36.5	[33.5 - 39.5]	0.05
'PS951SPAdes.Assembly.fa'	'PS1132SPAdes.Assembly.fa'	44.2	[40.8 - 47.6]	26.3	[24.0 - 28.8]	38.5	[35.6 - 41.6]	0.04
'PS998SPAdes.Assembly.fa'	'PS1086SPAdes.Assembly.fa'	44.6	[41.2 - 48.0]	26.3	[24.0 - 28.8]	38.7	[35.8 - 41.8]	0.04
'PS951SPAdes.Assembly.fa'	'PS1086SPAdes.Assembly.fa'	44.9	[41.6 - 48.4]	26.3	[23.9 - 28.8]	39	[36.0 - 42.0]	0.05
'PS1044SPAdes.Assembly.fa'	Pseudomonas floridensis GEV388	40.2	[36.9 - 43.7]	26.3	[24.0 - 28.8]	35.7	[32.8 - 38.8]	0.03
'PS988SPAdes.Assembly.fa'	'PS990SPAdes.Assembly.fa'	45.1	[41.7 - 48.5]	26.3	[23.9 - 28.8]	39.1	[36.1 - 42.1]	0.04
'PS1004SPAdes.Assembly.fa'	Pseudomonas floridensis GEV388	42.1	[38.8 - 45.6]	26.3	[24.0 - 28.8]	37.1	[34.1 - 40.1]	0.21
'PS1008SPAdes.Assembly.fa'	Pseudomonas viridiflava DSM 6694	43.7	[40.3 - 47.1]	26.3	[24.0 - 28.8]	38.2	[35.2 - 41.2]	0.11
'PS1079SPAdes.Assembly.fa'	Pseudomonas floridensis GEV388	40.6	[37.2 - 44.0]	26.3	[24.0 - 28.8]	35.9	[33.0 - 39.0]	0
'PS1083SPAdes.Assembly.fa'	Pseudomonas viridiflava DSM 6694	44.8	[41.4 - 48.2]	26.3	[23.9 - 28.8]	38.9	[36.0 - 42.0]	0.06
'PS990SPAdes.Assembly.fa'	Pseudomonas meliae CFBP 3225	43.6	[40.2 - 47.0]	26.3	[24.0 - 28.8]	38.1	[35.1 - 41.1]	1.01
'PS1044SPAdes.Assembly.fa'	Pseudomonas alliivorans 20GA0068T	42.8	[39.5 - 46.3]	26.3	[24.0 - 28.8]	37.5	[34.6 - 40.6]	0
'PS993SPAdes.Assembly.fa'	'PS1086SPAdes.Assembly.fa'	45.3	[41.9 - 48.7]	26.3	[23.9 - 28.8]	39.2	[36.3 - 42.3]	0.09
'PS1050SPAdes.Assembly.fa'	Pseudomonas floridensis GEV388	40.6	[37.2 - 44.0]	26.3	[24.0 - 28.8]	36	[33.0 - 39.0]	0.01
'PS995SPAdes.Assembly.fa'	Pseudomonas floridensis GEV388	42.1	[38.8 - 45.6]	26.3	[24.0 - 28.8]	37.1	[34.1 - 40.1]	0.21
'PS990SPAdes.Assembly.fa'	'PS1008SPAdes.Assembly.fa'	44.4	[41.0 - 47.8]	26.3	[23.9 - 28.8]	38.6	[35.6 - 41.6]	0.14
'PS996SPAdes.Assembly.fa'	'PS1083SPAdes.Assembly.fa'	45.4	[42.0 - 48.8]	26.3	[24.0 - 28.8]	39.3	[36.3 - 42.3]	0.08
'PS1043SPAdes.Assembly.fa'	Pseudomonas alliivorans 20GA0068T	43	[39.7 - 46.5]	26.3	[24.0 - 28.8]	37.7	[34.7 - 40.7]	0.05
'PS988SPAdes.Assembly.fa'	'PS996SPAdes.Assembly.fa'	45.5	[42.1 - 48.9]	26.3	[23.9 - 28.8]	39.4	[36.4 - 42.4]	0.03
'PS996SPAdes.Assembly.fa'	'PS1084SPAdes.Assembly.fa'	45.3	[41.9 - 48.7]	26.3	[24.0 - 28.8]	39.2	[36.3 - 42.3]	0.08
'PS989SPAdes.Assembly.fa'	'PS998SPAdes.Assembly.fa'	43.5	[40.2 - 47.0]	26.3	[23.9 - 28.7]	38	[35.1 - 41.1]	0.3
'PS1053SPAdes.Assembly.fa'	Pseudomonas viridiflava DSM 6694	43.8	[40.4 - 47.2]	26.3	[23.9 - 28.8]	38.2	[35.3 - 41.3]	0.27
'PS998SPAdes.Assembly.fa'	Pseudomonas syringae KCTC 12500	42.8	[39.4 - 46.2]	26.3	[24.0 - 28.8]	37.5	[34.5 - 40.5]	0.36
'PS951SPAdes.Assembly.fa'	'PS988SPAdes.Assembly.fa'	44.9	[41.5 - 48.3]	26.3	[23.9 - 28.8]	39	[36.0 - 42.0]	0.1
'PS1082SPAdes.Assembly.fa'	Pseudomonas floridensis GEV388	41.3	[38.0 - 44.8]	26.3	[24.0 - 28.8]	36.5	[33.5 - 39.5]	0.05
'PS991SPAdes.Assembly.fa'	'PS1132SPAdes.Assembly.fa'	44.3	[40.9 - 47.7]	26.3	[24.0 - 28.8]	38.6	[35.6 - 41.6]	0.16
'PS1090SPAdes.Assembly.fa'	Pseudomonas floridensis GEV388	41.3	[38.0 - 44.8]	26.3	[24.0 - 28.8]	36.5	[33.5 - 39.5]	0.05
'PS992SPAdes.Assembly.fa'	Pseudomonas congelans DSM 14939	44.6	[41.2 - 48.0]	26.3	[23.9 - 28.8]	38.8	[35.8 - 41.8]	0.13
'PS1045SPAdes.Assembly.fa'	Pseudomonas floridensis GEV388	41.1	[37.7 - 44.6]	26.3	[24.0 - 28.8]	36.3	[33.4 - 39.4]	0.09
'PS1049SPAdes.Assembly.fa'	Pseudomonas alliivorans 20GA0068T	43.7	[40.3 - 47.1]	26.3	[24.0 - 28.8]	38.2	[35.2 - 41.2]	0.04
'PS951SPAdes.Assembly.fa'	'PS1008SPAdes.Assembly.fa'	44.1	[40.7 - 47.5]	26.3	[24.0 - 28.8]	38.4	[35.5 - 41.5]	0
'PS951SPAdes.Assembly.fa'	Pseudomonas congelans DSM 14939	44.5	[41.1 - 47.9]	26.3	[24.0 - 28.8]	38.7	[35.7 - 41.7]	0.05
'PS951SPAdes.Assembly.fa'	'PS1084SPAdes.Assembly.fa'	44.9	[41.5 - 48.3]	26.3	[23.9 - 28.8]	39	[36.0 - 42.0]	0.05
'PS1054SPAdes.Assembly.fa'	Pseudomonas alliivorans 20GA0068T	43.4	[40.0 - 46.8]	26.3	[24.0 - 28.8]	37.9	[35.0 - 41.0]	0.07
'PS951SPAdes.Assembly.fa'	'PS1095SPAdes.Assembly.fa'	44.9	[41.6 - 48.4]	26.3	[23.9 - 28.8]	39	[36.0 - 42.0]	0.05
'PS990SPAdes.Assembly.fa'	Pseudomonas syringae KCTC 12500	43.2	[39.8 - 46.6]	26.3	[23.9 - 28.7]	37.8	[34.8 - 40.8]	0.49
'PS998SPAdes.Assembly.fa'	'PS1041SPAdes.Assembly.fa'	43.1	[39.7 - 46.5]	26.3	[23.9 - 28.7]	37.7	[34.7 - 40.7]	0.17
'PS1038SPAdes.Assembly.fa'	Pseudomonas floridensis GEV388	41.2	[37.8 - 44.7]	26.3	[24.0 - 28.8]	36.4	[33.4 - 39.5]	0.01
'PS993SPAdes.Assembly.fa'	'PS1095SPAdes.Assembly.fa'	45.3	[41.9 - 48.7]	26.3	[23.9 - 28.8]	39.2	[36.3 - 42.3]	0.09
'PS998SPAdes.Assembly.fa'	'PS1084SPAdes.Assembly.fa'	44.5	[41.1 - 47.9]	26.3	[24.0 - 28.8]	38.7	[35.7 - 41.8]	0.04
'PS996SPAdes.Assembly.fa'	'PS1086SPAdes.Assembly.fa'	45.3	[42.0 - 48.8]	26.3	[24.0 - 28.8]	39.3	[36.3 - 42.3]	0.08
'PS1095SPAdes.Assembly.fa'	Pseudomonas viridiflava DSM 6694	44.8	[41.4 - 48.2]	26.3	[23.9 - 28.8]	38.9	[36.0 - 42.0]	0.05
'PS1093SPAdes.Assembly.fa'	Pseudomonas floridensis GEV388	41.3	[38.0 - 44.8]	26.3	[24.0 - 28.8]	36.5	[33.5 - 39.5]	0.05
'PS990SPAdes.Assembly.fa'	Pseudomonas congelans DSM 14939	44.9	[41.6 - 48.4]	26.3	[23.9 - 28.8]	39	[36.0 - 42.0]	0.09
'PS1086SPAdes.Assembly.fa'	Pseudomonas triticifolii DOAB 1067	42.8	[39.4 - 46.2]	26.3	[24.0 - 28.8]	37.5	[34.6 - 40.6]	0.04
'PS993SPAdes.Assembly.fa'	'PS1083SPAdes.Assembly.fa'	45.3	[41.9 - 48.7]	26.3	[23.9 - 28.8]	39.2	[36.3 - 42.3]	0.09
'PS1046SPAdes.Assembly.fa'	Pseudomonas floridensis GEV388	40.4	[37.1 - 43.9]	26.3	[24.0 - 28.8]	35.9	[32.9 - 38.9]	0.01
'PS1095SPAdes.Assembly.fa'	Pseudomonas triticifolii DOAB 1067	42.8	[39.4 - 46.2]	26.3	[24.0 - 28.8]	37.5	[34.6 - 40.6]	0.04
'PS1079SPAdes.Assembly.fa'	Pseudomonas alliivorans 20GA0068T	43.7	[40.3 - 47.1]	26.3	[24.0 - 28.8]	38.2	[35.2 - 41.2]	0.03
'PS1003SPAdes.Assembly.fa'	Pseudomonas floridensis GEV388	42.3	[38.9 - 45.7]	26.3	[24.0 - 28.8]	37.2	[34.2 - 40.2]	0.22
'PS1043SPAdes.Assembly.fa'	Pseudomonas floridensis GEV388	40.5	[37.1 - 44.0]	26.3	[24.0 - 28.8]	35.9	[33.0 - 39.0]	0.02
'PS996SPAdes.Assembly.fa'	'PS1095SPAdes.Assembly.fa'	45.4	[42.0 - 48.8]	26.3	[24.0 - 28.8]	39.3	[36.3 - 42.3]	0.08
'PS1048SPAdes.Assembly.fa'	Pseudomonas floridensis GEV388	41.3	[37.9 - 44.7]	26.3	[24.0 - 28.8]	36.4	[33.5 - 39.5]	0.12
'PS1039SPAdes.Assembly.fa'	'PS1086SPAdes.Assembly.fa'	44.9	[41.6 - 48.4]	26.2	[23.8 - 28.7]	39	[36.0 - 42.0]	0.04
'PS1039SPAdes.Assembly.fa'	Pseudomonas congelans DSM 14939	45	[41.7 - 48.5]	26.2	[23.8 - 28.7]	39	[36.1 - 42.1]	0.04
'PS992SPAdes.Assembly.fa'	'PS1095SPAdes.Assembly.fa'	44.9	[41.6 - 48.4]	26.2	[23.8 - 28.7]	39	[36.0 - 42.0]	0.13
'PS992SPAdes.Assembly.fa'	'PS1086SPAdes.Assembly.fa'	45	[41.6 - 48.4]	26.2	[23.8 - 28.7]	39	[36.0 - 42.0]	0.13
'PS998SPAdes.Assembly.fa'	Pseudomonas savastanoi ICMP 4352	42.7	[39.3 - 46.1]	26.2	[23.8 - 28.7]	37.4	[34.4 - 40.4]	1.3
'PS998SPAdes.Assembly.fa'	Pseudomonas amygdali CFBP 3205	42.7	[39.3 - 46.2]	26.2	[23.9 - 28.7]	37.4	[34.5 - 40.5]	1
'PS991SPAdes.Assembly.fa'	Pseudomonas syringae KCTC 12500	42.9	[39.5 - 46.3]	26.2	[23.9 - 28.7]	37.6	[34.6 - 40.6]	0.47
'PS1039SPAdes.Assembly.fa'	Pseudomonas syringae KCTC 12500	42.9	[39.5 - 46.3]	26.2	[23.8 - 28.7]	37.5	[34.5 - 40.6]	0.44
'PS990SPAdes.Assembly.fa'	'PS1041SPAdes.Assembly.fa'	44.1	[40.7 - 47.5]	26.2	[23.9 - 28.7]	38.4	[35.4 - 41.5]	0.3
'PS1053SPAdes.Assembly.fa'	Pseudomonas triticifolii DOAB 1067	42.9	[39.5 - 46.3]	26.2	[23.9 - 28.7]	37.5	[34.6 - 40.6]	0.18
'PS1003SPAdes.Assembly.fa'	Pseudomonas alliivorans 20GA0068T	44.1	[40.7 - 47.5]	26.2	[23.9 - 28.7]	38.4	[35.4 - 41.5]	0.25
'PS990SPAdes.Assembly.fa'	'PS1095SPAdes.Assembly.fa'	45.2	[41.8 - 48.6]	26.2	[23.9 - 28.7]	39.2	[36.2 - 42.2]	0.09
'PS992SPAdes.Assembly.fa'	'PS1084SPAdes.Assembly.fa'	44.9	[41.5 - 48.3]	26.2	[23.8 - 28.7]	38.9	[36.0 - 42.0]	0.13
'PS1039SPAdes.Assembly.fa'	Pseudomonas meliae CFBP 3225	44	[40.6 - 47.4]	26.2	[23.9 - 28.7]	38.3	[35.3 - 41.4]	0.96
'PS1094SPAdes.Assembly.fa'	Pseudomonas alliivorans 20GA0068T	43.7	[40.3 - 47.2]	26.2	[23.9 - 28.7]	38.1	[35.2 - 41.2]	0.08
'PS1085SPAdes.Assembly.fa'	Pseudomonas alliivorans 20GA0068T	43.7	[40.3 - 47.1]	26.2	[23.9 - 28.7]	38.1	[35.2 - 41.2]	0.08
'PS1041SPAdes.Assembly.fa'	Pseudomonas triticifolii DOAB 1067	43.1	[39.8 - 46.6]	26.2	[23.8 - 28.6]	37.7	[34.7 - 40.8]	0.17
'PS992SPAdes.Assembly.fa'	Pseudomonas amygdali CFBP 3205	42.8	[39.4 - 46.2]	26.2	[23.8 - 28.6]	37.4	[34.5 - 40.5]	0.91
'PS988SPAdes.Assembly.fa'	Pseudomonas floridensis GEV388	42.8	[39.4 - 46.2]	26.2	[23.8 - 28.7]	37.4	[34.5 - 40.5]	0.2
'PS993SPAdes.Assembly.fa'	Pseudomonas amygdali CFBP 3205	43.6	[40.2 - 47.0]	26.2	[23.8 - 28.6]	38	[35.1 - 41.1]	1.13
'PS990SPAdes.Assembly.fa'	'PS1053SPAdes.Assembly.fa'	44.1	[40.7 - 47.5]	26.2	[23.9 - 28.7]	38.4	[35.4 - 41.5]	0.31
'PS988SPAdes.Assembly.fa'	'PS992SPAdes.Assembly.fa'	44.7	[41.3 - 48.1]	26.2	[23.9 - 28.7]	38.8	[35.9 - 41.9]	0.18
'PS993SPAdes.Assembly.fa'	Pseudomonas savastanoi ICMP 4352	43.4	[40.0 - 46.8]	26.2	[23.8 - 28.7]	37.9	[34.9 - 40.9]	1.42
'PS988SPAdes.Assembly.fa'	Pseudomonas triticifolii DOAB 1067	43.9	[40.5 - 47.3]	26.2	[23.9 - 28.7]	38.3	[35.3 - 41.3]	0.09
'PS1132SPAdes.Assembly.fa'	Pseudomonas alliivorans 20GA0068T	44.2	[40.9 - 47.7]	26.2	[23.9 - 28.7]	38.5	[35.5 - 41.5]	0.09
'PS991SPAdes.Assembly.fa'	'PS1095SPAdes.Assembly.fa'	45.9	[42.5 - 49.3]	26.2	[23.9 - 28.7]	39.6	[36.7 - 42.7]	0.07
'PS1132SPAdes.Assembly.fa'	Pseudomonas floridensis GEV388	42.2	[38.8 - 45.6]	26.2	[23.9 - 28.7]	37	[34.1 - 40.1]	0.06
'PS990SPAdes.Assembly.fa'	'PS1083SPAdes.Assembly.fa'	45.2	[41.8 - 48.6]	26.2	[23.9 - 28.7]	39.2	[36.2 - 42.2]	0.09
'PS1004SPAdes.Assembly.fa'	Pseudomonas alliivorans 20GA0068T	43.3	[40.0 - 46.8]	26.2	[23.8 - 28.7]	37.8	[34.9 - 40.9]	0.24
'PS992SPAdes.Assembly.fa'	'PS1083SPAdes.Assembly.fa'	45	[41.6 - 48.4]	26.2	[23.8 - 28.7]	39	[36.0 - 42.0]	0.13
'PS1039SPAdes.Assembly.fa'	'PS1084SPAdes.Assembly.fa'	44.9	[41.5 - 48.3]	26.2	[23.8 - 28.7]	38.9	[36.0 - 42.0]	0.04
'PS951SPAdes.Assembly.fa'	'PS989SPAdes.Assembly.fa'	43.9	[40.6 - 47.4]	26.2	[23.9 - 28.7]	38.3	[35.3 - 41.3]	0.29
'PS990SPAdes.Assembly.fa'	'PS1086SPAdes.Assembly.fa'	45.2	[41.8 - 48.6]	26.2	[23.9 - 28.7]	39.2	[36.2 - 42.2]	0.09
'PS995SPAdes.Assembly.fa'	Pseudomonas alliivorans 20GA0068T	43.3	[39.9 - 46.8]	26.2	[23.8 - 28.7]	37.8	[34.9 - 40.9]	0.24
'PS991SPAdes.Assembly.fa'	'PS1086SPAdes.Assembly.fa'	45.9	[42.5 - 49.3]	26.2	[23.9 - 28.7]	39.6	[36.7 - 42.7]	0.07
'PS1005SPAdes.Assembly.fa'	Pseudomonas alliivorans 20GA0068T	44.1	[40.7 - 47.5]	26.2	[23.9 - 28.7]	38.4	[35.5 - 41.5]	0.25
'PS989SPAdes.Assembly.fa'	'PS991SPAdes.Assembly.fa'	43.8	[40.4 - 47.2]	26.2	[23.9 - 28.7]	38.2	[35.2 - 41.2]	0.41
'PS1039SPAdes.Assembly.fa'	'PS1095SPAdes.Assembly.fa'	45	[41.6 - 48.4]	26.2	[23.8 - 28.7]	39	[36.0 - 42.0]	0.04
'PS951SPAdes.Assembly.fa'	Pseudomonas syringae KCTC 12500	43.1	[39.8 - 46.6]	26.2	[23.9 - 28.7]	37.7	[34.8 - 40.8]	0.35
'PS1039SPAdes.Assembly.fa'	'PS1083SPAdes.Assembly.fa'	45	[41.6 - 48.4]	26.2	[23.8 - 28.7]	39	[36.0 - 42.0]	0.04
'PS989SPAdes.Assembly.fa'	'PS1039SPAdes.Assembly.fa'	43.6	[40.2 - 47.0]	26.2	[23.9 - 28.7]	38	[35.1 - 41.1]	0.38
'PS989SPAdes.Assembly.fa'	'PS993SPAdes.Assembly.fa'	43.2	[39.8 - 46.6]	26.2	[23.9 - 28.7]	37.8	[34.8 - 40.8]	0.43
'PS989SPAdes.Assembly.fa'	'PS990SPAdes.Assembly.fa'	43.6	[40.2 - 47.0]	26.2	[23.9 - 28.7]	38	[35.1 - 41.1]	0.43
'PS951SPAdes.Assembly.fa'	'PS1041SPAdes.Assembly.fa'	44.4	[41.0 - 47.8]	26.2	[23.9 - 28.7]	38.6	[35.6 - 41.6]	0.16
'PS996SPAdes.Assembly.fa'	'PS1053SPAdes.Assembly.fa'	44.1	[40.8 - 47.6]	26.2	[23.9 - 28.7]	38.4	[35.5 - 41.5]	0.29
'PS1082SPAdes.Assembly.fa'	Pseudomonas alliivorans 20GA0068T	43.7	[40.3 - 47.1]	26.2	[23.9 - 28.7]	38.1	[35.2 - 41.2]	0.08
'PS992SPAdes.Assembly.fa'	'PS1008SPAdes.Assembly.fa'	44.5	[41.1 - 47.9]	26.2	[23.9 - 28.7]	38.7	[35.7 - 41.7]	0.07
'PS989SPAdes.Assembly.fa'	Pseudomonas asturiensis LMG 26898	41.5	[38.1 - 44.9]	26.2	[23.9 - 28.7]	36.5	[33.6 - 39.6]	0.15
'PS1090SPAdes.Assembly.fa'	Pseudomonas alliivorans 20GA0068T	43.7	[40.3 - 47.1]	26.2	[23.9 - 28.7]	38.1	[35.1 - 41.1]	0.08
'PS1089SPAdes.Assembly.fa'	Pseudomonas alliivorans 20GA0068T	43.7	[40.3 - 47.1]	26.2	[23.9 - 28.7]	38.1	[35.2 - 41.2]	0.08
'PS1074SPAdes.Assembly.fa'	Pseudomonas alliivorans 20GA0068T	44.1	[40.7 - 47.5]	26.2	[23.9 - 28.7]	38.4	[35.5 - 41.5]	0.25
'PS1039SPAdes.Assembly.fa'	'PS1053SPAdes.Assembly.fa'	43.3	[40.0 - 46.8]	26.2	[23.8 - 28.7]	37.8	[34.9 - 40.9]	0.26
'PS991SPAdes.Assembly.fa'	'PS1053SPAdes.Assembly.fa'	44.4	[41.1 - 47.9]	26.2	[23.9 - 28.7]	38.6	[35.7 - 41.7]	0.29
'PS951SPAdes.Assembly.fa'	Pseudomonas savastanoi ICMP 4352	42.9	[39.6 - 46.4]	26.2	[23.8 - 28.7]	37.6	[34.6 - 40.6]	1.28
'PS1093SPAdes.Assembly.fa'	Pseudomonas alliivorans 20GA0068T	43.6	[40.3 - 47.1]	26.2	[23.9 - 28.7]	38.1	[35.1 - 41.1]	0.08
'PS991SPAdes.Assembly.fa'	'PS1083SPAdes.Assembly.fa'	45.9	[42.5 - 49.3]	26.2	[23.9 - 28.7]	39.6	[36.7 - 42.7]	0.07
'PS951SPAdes.Assembly.fa'	Pseudomonas amygdali CFBP 3205	43	[39.7 - 46.5]	26.2	[23.8 - 28.7]	37.6	[34.7 - 40.7]	0.99
'PS1008SPAdes.Assembly.fa'	Pseudomonas triticifolii DOAB 1067	42.9	[39.5 - 46.3]	26.2	[23.9 - 28.7]	37.6	[34.6 - 40.6]	0.02
'PS1041SPAdes.Assembly.fa'	Pseudomonas asturiensis LMG 26898	42.6	[39.3 - 46.1]	26.2	[23.9 - 28.7]	37.4	[34.4 - 40.4]	0.02
'PS951SPAdes.Assembly.fa'	'PS1053SPAdes.Assembly.fa'	44	[40.7 - 47.5]	26.2	[23.9 - 28.7]	38.4	[35.4 - 41.4]	0.16
'PS992SPAdes.Assembly.fa'	Pseudomonas savastanoi ICMP 4352	42.4	[39.0 - 45.8]	26.2	[23.9 - 28.7]	37.2	[34.2 - 40.3]	1.21
'PS989SPAdes.Assembly.fa'	Pseudomonas viridiflava DSM 6694	43.3	[40.0 - 46.8]	26.2	[23.9 - 28.7]	37.8	[34.9 - 40.9]	0.39
'PS987SPAdes.Assembly.fa'	Pseudomonas alliivorans 20GA0068T	43.3	[39.9 - 46.7]	26.2	[23.8 - 28.7]	37.8	[34.9 - 40.9]	0.24
'PS992SPAdes.Assembly.fa'	'PS1053SPAdes.Assembly.fa'	44.3	[40.9 - 47.7]	26.2	[23.8 - 28.7]	38.5	[35.5 - 41.5]	0.09
'PS988SPAdes.Assembly.fa'	'PS991SPAdes.Assembly.fa'	46.1	[42.7 - 49.5]	26.2	[23.9 - 28.7]	39.8	[36.8 - 42.8]	0.02
'PS1053SPAdes.Assembly.fa'	Pseudomonas floridensis GEV388	41	[37.6 - 44.4]	26.2	[23.8 - 28.7]	36.2	[33.2 - 39.2]	0.06
'PS991SPAdes.Assembly.fa'	'PS1084SPAdes.Assembly.fa'	45.8	[42.4 - 49.2]	26.2	[23.9 - 28.7]	39.6	[36.6 - 42.6]	0.07
'PS1008SPAdes.Assembly.fa'	'PS1039SPAdes.Assembly.fa'	44.4	[41.0 - 47.8]	26.2	[23.8 - 28.7]	38.6	[35.6 - 41.6]	0.09
'PS988SPAdes.Assembly.fa'	'PS1039SPAdes.Assembly.fa'	44.9	[41.5 - 48.3]	26.2	[23.8 - 28.7]	38.9	[36.0 - 42.0]	0.01
'PS989SPAdes.Assembly.fa'	Pseudomonas triticifolii DOAB 1067	42.6	[39.2 - 46.1]	26.1	[23.8 - 28.6]	37.3	[34.4 - 40.4]	0.3
'PS1008SPAdes.Assembly.fa'	Pseudomonas alliivorans 20GA0068T	44.2	[40.8 - 47.6]	26.1	[23.7 - 28.5]	38.4	[35.4 - 41.5]	0.13
'PS990SPAdes.Assembly.fa'	Pseudomonas savastanoi ICMP 4352	43.3	[39.9 - 46.7]	26.1	[23.8 - 28.6]	37.8	[34.8 - 40.8]	1.42
'PS1039SPAdes.Assembly.fa'	Pseudomonas savastanoi ICMP 4352	43	[39.6 - 46.4]	26.1	[23.7 - 28.6]	37.6	[34.6 - 40.6]	1.37
'PS1084SPAdes.Assembly.fa'	Pseudomonas floridensis GEV388	42.8	[39.5 - 46.3]	26.1	[23.8 - 28.6]	37.5	[34.5 - 40.5]	0.15
'PS996SPAdes.Assembly.fa'	Pseudomonas savastanoi ICMP 4352	43.9	[40.6 - 47.4]	26.1	[23.7 - 28.6]	38.2	[35.3 - 41.3]	1.41
'PS990SPAdes.Assembly.fa'	Pseudomonas amygdali CFBP 3205	43.8	[40.4 - 47.2]	26.1	[23.8 - 28.6]	38.1	[35.2 - 41.2]	1.13
'PS1086SPAdes.Assembly.fa'	Pseudomonas floridensis GEV388	42.9	[39.5 - 46.3]	26.1	[23.8 - 28.6]	37.5	[34.6 - 40.6]	0.15
'PS991SPAdes.Assembly.fa'	Pseudomonas amygdali CFBP 3205	44.2	[40.8 - 47.6]	26.1	[23.8 - 28.6]	38.4	[35.5 - 41.5]	1.11
'PS1083SPAdes.Assembly.fa'	Pseudomonas floridensis GEV388	42.9	[39.5 - 46.3]	26.1	[23.8 - 28.6]	37.5	[34.6 - 40.6]	0.15
'PS991SPAdes.Assembly.fa'	Pseudomonas savastanoi ICMP 4352	44.4	[41.0 - 47.8]	26.1	[23.7 - 28.6]	38.5	[35.6 - 41.6]	1.41
'PS992SPAdes.Assembly.fa'	'PS1041SPAdes.Assembly.fa'	44.3	[40.9 - 47.7]	26.1	[23.8 - 28.6]	38.5	[35.5 - 41.5]	0.08
'PS992SPAdes.Assembly.fa'	Pseudomonas syringae KCTC 12500	42.6	[39.3 - 46.1]	26.1	[23.8 - 28.6]	37.3	[34.4 - 40.4]	0.27
'PS1095SPAdes.Assembly.fa'	Pseudomonas floridensis GEV388	42.9	[39.5 - 46.3]	26.1	[23.8 - 28.6]	37.5	[34.6 - 40.6]	0.15
'PS1039SPAdes.Assembly.fa'	'PS1041SPAdes.Assembly.fa'	44.1	[40.8 - 47.6]	26.1	[23.8 - 28.6]	38.4	[35.4 - 41.4]	0.25
'PS1039SPAdes.Assembly.fa'	Pseudomonas amygdali CFBP 3205	43.7	[40.3 - 47.1]	26.1	[23.7 - 28.5]	38	[35.1 - 41.1]	1.08
'PS996SPAdes.Assembly.fa'	Pseudomonas amygdali CFBP 3205	44.4	[41.0 - 47.8]	26.1	[23.7 - 28.6]	38.5	[35.6 - 41.6]	1.12
'PS989SPAdes.Assembly.fa'	'PS992SPAdes.Assembly.fa'	43.6	[40.2 - 47.0]	26.1	[23.7 - 28.6]	38	[35.0 - 41.0]	0.21
'PS988SPAdes.Assembly.fa'	Pseudomonas alliivorans 20GA0068T	44.7	[41.3 - 48.1]	26	[23.7 - 28.5]	38.7	[35.8 - 41.8]	0.23
'PS1086SPAdes.Assembly.fa'	Pseudomonas alliivorans 20GA0068T	45.6	[42.2 - 49.0]	26	[23.6 - 28.5]	39.3	[36.3 - 42.3]	0.18
'PS1083SPAdes.Assembly.fa'	Pseudomonas alliivorans 20GA0068T	45.6	[42.2 - 49.0]	26	[23.6 - 28.4]	39.3	[36.3 - 42.4]	0.18
'PS1084SPAdes.Assembly.fa'	Pseudomonas alliivorans 20GA0068T	45.5	[42.1 - 48.9]	26	[23.6 - 28.5]	39.3	[36.3 - 42.3]	0.18
'PS1095SPAdes.Assembly.fa'	Pseudomonas alliivorans 20GA0068T	45.6	[42.2 - 49.0]	26	[23.6 - 28.5]	39.3	[36.3 - 42.4]	0.18
'PS989SPAdes.Assembly.fa'	Pseudomonas alliivorans 20GA0068T	44.2	[40.8 - 47.6]	25.9	[23.5 - 28.4]	38.3	[35.3 - 41.4]	0.16
'PS951SPAdes.Assembly.fa'	Pseudomonas caricapapayae ICMP 2855	40.3	[36.9 - 43.7]	25.9	[23.5 - 28.3]	35.6	[32.6 - 38.6]	0.95
'PS1041SPAdes.Assembly.fa'	Pseudomonas alliivorans 20GA0068T	44.6	[41.3 - 48.1]	25.9	[23.5 - 28.4]	38.6	[35.7 - 41.7]	0.03
'PS1053SPAdes.Assembly.fa'	Pseudomonas alliivorans 20GA0068T	44.6	[41.2 - 48.1]	25.9	[23.5 - 28.3]	38.6	[35.6 - 41.6]	0.03
'PS996SPAdes.Assembly.fa'	Pseudomonas caricapapayae ICMP 2855	41.5	[38.1 - 44.9]	25.8	[23.4 - 28.2]	36.4	[33.4 - 39.4]	1.08
'PS1039SPAdes.Assembly.fa'	Pseudomonas caricapapayae ICMP 2855	40.8	[37.4 - 44.2]	25.8	[23.4 - 28.3]	35.9	[32.9 - 38.9]	1.05
'PS998SPAdes.Assembly.fa'	Pseudomonas caricapapayae ICMP 2855	41.1	[37.7 - 44.5]	25.8	[23.4 - 28.2]	36.1	[33.2 - 39.2]	0.97
'PS990SPAdes.Assembly.fa'	Pseudomonas caricapapayae ICMP 2855	41.5	[38.2 - 45.0]	25.8	[23.4 - 28.3]	36.4	[33.5 - 39.5]	1.1
'PS993SPAdes.Assembly.fa'	Pseudomonas caricapapayae ICMP 2855	41.4	[38.0 - 44.8]	25.8	[23.4 - 28.2]	36.3	[33.4 - 39.4]	1.1
'PS991SPAdes.Assembly.fa'	Pseudomonas caricapapayae ICMP 2855	40.7	[37.3 - 44.1]	25.8	[23.4 - 28.3]	35.8	[32.9 - 38.9]	1.08
'PS992SPAdes.Assembly.fa'	Pseudomonas caricapapayae ICMP 2855	40.9	[37.5 - 44.3]	25.7	[23.4 - 28.2]	35.9	[33.0 - 39.0]	0.88
'PS993SPAdes.Assembly.fa'	Pseudomonas lijiangensis LJ2	36.3	[33.0 - 39.8]	25.3	[22.9 - 27.7]	32.5	[29.6 - 35.6]	1.04
'PS1039SPAdes.Assembly.fa'	Pseudomonas lijiangensis LJ2	36.2	[32.8 - 39.7]	25.2	[22.8 - 27.6]	32.4	[29.5 - 35.5]	0.99
'PS1132SPAdes.Assembly.fa'	Pseudomonas lijiangensis LJ2	32.8	[29.4 - 36.4]	25.2	[22.8 - 27.6]	29.9	[27.0 - 33.0]	0.86
'PS998SPAdes.Assembly.fa'	Pseudomonas lijiangensis LJ2	36	[32.7 - 39.5]	25.2	[22.8 - 27.6]	32.3	[29.4 - 35.4]	0.91
'PS996SPAdes.Assembly.fa'	Pseudomonas lijiangensis LJ2	36.8	[33.4 - 40.3]	25.2	[22.8 - 27.6]	32.8	[29.9 - 35.9]	1.03
'PS990SPAdes.Assembly.fa'	Pseudomonas lijiangensis LJ2	36.3	[32.9 - 39.8]	25.1	[22.8 - 27.6]	32.5	[29.6 - 35.6]	1.04
'PS991SPAdes.Assembly.fa'	Pseudomonas lijiangensis LJ2	36.3	[32.9 - 39.8]	25.1	[22.7 - 27.6]	32.4	[29.5 - 35.5]	1.02
'PS951SPAdes.Assembly.fa'	Pseudomonas lijiangensis LJ2	36.9	[33.5 - 40.4]	25.1	[22.7 - 27.6]	32.9	[29.9 - 36.0]	0.9
'PS992SPAdes.Assembly.fa'	Pseudomonas lijiangensis LJ2	35.5	[32.1 - 39.0]	25.1	[22.8 - 27.6]	31.9	[29.0 - 35.0]	0.82
'PS996SPAdes.Assembly.fa'	Pseudomonas cichorii ATCC 10857	35.2	[31.8 - 38.7]	25	[22.7 - 27.5]	31.7	[28.7 - 34.8]	1.28
'PS951SPAdes.Assembly.fa'	Pseudomonas capsici Pc19-1	36.7	[33.4 - 40.3]	25	[22.7 - 27.5]	32.8	[29.8 - 35.9]	0.84
'PS1095SPAdes.Assembly.fa'	Pseudomonas lijiangensis LJ2	33.4	[30.1 - 37.0]	25	[22.7 - 27.5]	30.4	[27.4 - 33.5]	0.95
'PS1132SPAdes.Assembly.fa'	Pseudomonas capsici Pc19-1	32.3	[28.9 - 35.8]	25	[22.6 - 27.4]	29.5	[26.5 - 32.6]	0.8
'PS1086SPAdes.Assembly.fa'	Pseudomonas capsici Pc19-1	32.2	[28.8 - 35.8]	25	[22.7 - 27.5]	29.4	[26.5 - 32.5]	0.89
'PS1086SPAdes.Assembly.fa'	Pseudomonas lijiangensis LJ2	33.4	[30.0 - 37.0]	25	[22.7 - 27.5]	30.4	[27.4 - 33.5]	0.95
'PS1095SPAdes.Assembly.fa'	Pseudomonas capsici Pc19-1	32.2	[28.8 - 35.8]	25	[22.7 - 27.5]	29.4	[26.5 - 32.5]	0.89
'PS1084SPAdes.Assembly.fa'	Pseudomonas capsici Pc19-1	32.2	[28.8 - 35.8]	25	[22.7 - 27.5]	29.4	[26.5 - 32.5]	0.89
'PS988SPAdes.Assembly.fa'	Pseudomonas lijiangensis LJ2	33.3	[29.9 - 36.9]	25	[22.6 - 27.4]	30.3	[27.3 - 33.4]	1
'PS1132SPAdes.Assembly.fa'	Pseudomonas cichorii ATCC 10857	32.2	[28.8 - 35.8]	25	[22.6 - 27.4]	29.4	[26.5 - 32.5]	1.11
'PS1008SPAdes.Assembly.fa'	Pseudomonas lijiangensis LJ2	32.8	[29.4 - 36.4]	25	[22.6 - 27.4]	29.9	[26.9 - 33.0]	0.9
'PS1084SPAdes.Assembly.fa'	Pseudomonas lijiangensis LJ2	33.4	[30.1 - 37.0]	25	[22.7 - 27.5]	30.4	[27.4 - 33.5]	0.95
'PS1083SPAdes.Assembly.fa'	Pseudomonas lijiangensis LJ2	33.4	[30.1 - 37.0]	25	[22.7 - 27.5]	30.4	[27.4 - 33.5]	0.95
'PS993SPAdes.Assembly.fa'	Pseudomonas cichorii ATCC 10857	35.7	[32.3 - 39.2]	25	[22.7 - 27.5]	32	[29.1 - 35.1]	1.29
'PS951SPAdes.Assembly.fa'	Pseudomonas cichorii ATCC 10857	35.1	[31.7 - 38.6]	25	[22.7 - 27.5]	31.6	[28.6 - 34.7]	1.15
'PS1083SPAdes.Assembly.fa'	Pseudomonas capsici Pc19-1	32.2	[28.8 - 35.8]	25	[22.7 - 27.5]	29.4	[26.5 - 32.5]	0.89
'PS1079SPAdes.Assembly.fa'	Pseudomonas lijiangensis LJ2	33.1	[29.7 - 36.7]	24.9	[22.6 - 27.4]	30.1	[27.1 - 33.2]	0.8
'PS1003SPAdes.Assembly.fa'	Pseudomonas lijiangensis LJ2	33.6	[30.2 - 37.2]	24.9	[22.6 - 27.4]	30.5	[27.5 - 33.6]	1.01
'PS1077SPAdes.Assembly.fa'	Pseudomonas lijiangensis LJ2	33.5	[30.2 - 37.1]	24.9	[22.6 - 27.4]	30.4	[27.5 - 33.5]	0.92
'PS990SPAdes.Assembly.fa'	Pseudomonas cichorii ATCC 10857	35.5	[32.1 - 39.0]	24.9	[22.6 - 27.4]	31.8	[28.9 - 34.9]	1.29
'PS1051SPAdes.Assembly.fa'	Pseudomonas lijiangensis LJ2	33.1	[29.7 - 36.6]	24.9	[22.6 - 27.4]	30.1	[27.1 - 33.2]	0.8
'PS1054SPAdes.Assembly.fa'	Pseudomonas lijiangensis LJ2	33.2	[29.8 - 36.7]	24.9	[22.6 - 27.4]	30.1	[27.2 - 33.2]	0.83
'PS1082SPAdes.Assembly.fa'	Pseudomonas lijiangensis LJ2	33.6	[30.2 - 37.2]	24.9	[22.6 - 27.4]	30.5	[27.5 - 33.6]	0.85
'PS1042SPAdes.Assembly.fa'	Pseudomonas lijiangensis LJ2	33.1	[29.7 - 36.7]	24.9	[22.6 - 27.4]	30.1	[27.2 - 33.2]	0.81
'PS998SPAdes.Assembly.fa'	Pseudomonas cichorii ATCC 10857	35.2	[31.8 - 38.8]	24.9	[22.6 - 27.4]	31.6	[28.7 - 34.7]	1.17
'PS1046SPAdes.Assembly.fa'	Pseudomonas lijiangensis LJ2	33.1	[29.7 - 36.6]	24.9	[22.6 - 27.4]	30.1	[27.1 - 33.2]	0.8
'PS1093SPAdes.Assembly.fa'	Pseudomonas lijiangensis LJ2	33.6	[30.2 - 37.1]	24.9	[22.6 - 27.4]	30.4	[27.5 - 33.5]	0.85
'PS1085SPAdes.Assembly.fa'	Pseudomonas lijiangensis LJ2	33.6	[30.3 - 37.2]	24.9	[22.6 - 27.4]	30.5	[27.5 - 33.6]	0.85
'PS1039SPAdes.Assembly.fa'	Pseudomonas cichorii ATCC 10857	35.1	[31.7 - 38.6]	24.9	[22.6 - 27.4]	31.6	[28.6 - 34.6]	1.24
'PS995SPAdes.Assembly.fa'	Pseudomonas lijiangensis LJ2	33.6	[30.2 - 37.1]	24.9	[22.6 - 27.4]	30.4	[27.5 - 33.5]	1.01
'PS993SPAdes.Assembly.fa'	Pseudomonas capsici Pc19-1	36.7	[33.3 - 40.2]	24.9	[22.6 - 27.4]	32.7	[29.7 - 35.8]	0.98
'PS1094SPAdes.Assembly.fa'	Pseudomonas lijiangensis LJ2	33.6	[30.2 - 37.2]	24.9	[22.6 - 27.4]	30.5	[27.5 - 33.6]	0.85
'PS987SPAdes.Assembly.fa'	Pseudomonas lijiangensis LJ2	33.6	[30.2 - 37.1]	24.9	[22.6 - 27.4]	30.4	[27.5 - 33.5]	1.01
'PS991SPAdes.Assembly.fa'	Pseudomonas cichorii ATCC 10857	34.8	[31.4 - 38.3]	24.9	[22.6 - 27.4]	31.3	[28.4 - 34.4]	1.28
'PS1076SPAdes.Assembly.fa'	Pseudomonas lijiangensis LJ2	33.5	[30.2 - 37.1]	24.9	[22.6 - 27.4]	30.4	[27.5 - 33.5]	0.91
'PS1005SPAdes.Assembly.fa'	Pseudomonas lijiangensis LJ2	33.6	[30.2 - 37.2]	24.9	[22.6 - 27.4]	30.5	[27.5 - 33.6]	1.01
'PS1004SPAdes.Assembly.fa'	Pseudomonas lijiangensis LJ2	33.6	[30.2 - 37.1]	24.9	[22.6 - 27.4]	30.4	[27.5 - 33.5]	1
'PS1044SPAdes.Assembly.fa'	Pseudomonas lijiangensis LJ2	32.9	[29.5 - 36.5]	24.9	[22.6 - 27.4]	29.9	[27.0 - 33.0]	0.76
'PS1043SPAdes.Assembly.fa'	Pseudomonas lijiangensis LJ2	33.1	[29.7 - 36.7]	24.9	[22.6 - 27.4]	30.1	[27.2 - 33.2]	0.81
'PS1050SPAdes.Assembly.fa'	Pseudomonas lijiangensis LJ2	33.1	[29.7 - 36.7]	24.9	[22.6 - 27.4]	30.1	[27.2 - 33.2]	0.81
'PS1045SPAdes.Assembly.fa'	Pseudomonas lijiangensis LJ2	33.4	[30.1 - 37.0]	24.9	[22.6 - 27.4]	30.3	[27.4 - 33.4]	0.89
'PS1039SPAdes.Assembly.fa'	Pseudomonas capsici Pc19-1	36.2	[32.8 - 39.7]	24.9	[22.6 - 27.3]	32.3	[29.4 - 35.4]	0.93
'PS1048SPAdes.Assembly.fa'	Pseudomonas lijiangensis LJ2	33.5	[30.2 - 37.1]	24.9	[22.6 - 27.4]	30.4	[27.5 - 33.5]	0.91
'PS1052SPAdes.Assembly.fa'	Pseudomonas lijiangensis LJ2	33.1	[29.7 - 36.7]	24.9	[22.6 - 27.4]	30.1	[27.2 - 33.2]	0.81
'PS1089SPAdes.Assembly.fa'	Pseudomonas lijiangensis LJ2	33.6	[30.3 - 37.2]	24.9	[22.6 - 27.4]	30.5	[27.5 - 33.6]	0.85
'PS1047SPAdes.Assembly.fa'	Pseudomonas lijiangensis LJ2	33.1	[29.7 - 36.7]	24.9	[22.6 - 27.4]	30.1	[27.2 - 33.2]	0.8
'PS1049SPAdes.Assembly.fa'	Pseudomonas lijiangensis LJ2	33.1	[29.7 - 36.7]	24.9	[22.6 - 27.4]	30.1	[27.2 - 33.2]	0.8
'PS1090SPAdes.Assembly.fa'	Pseudomonas lijiangensis LJ2	33.6	[30.2 - 37.1]	24.9	[22.6 - 27.4]	30.4	[27.5 - 33.5]	0.85
'PS1078SPAdes.Assembly.fa'	Pseudomonas lijiangensis LJ2	33.1	[29.7 - 36.7]	24.9	[22.6 - 27.4]	30.1	[27.2 - 33.2]	0.8
'PS1038SPAdes.Assembly.fa'	Pseudomonas lijiangensis LJ2	33.5	[30.1 - 37.1]	24.9	[22.6 - 27.4]	30.4	[27.4 - 33.5]	0.81
'PS998SPAdes.Assembly.fa'	Pseudomonas capsici Pc19-1	35.5	[32.1 - 39.0]	24.9	[22.6 - 27.4]	31.8	[28.9 - 34.9]	0.85
'PS1074SPAdes.Assembly.fa'	Pseudomonas lijiangensis LJ2	33.6	[30.2 - 37.2]	24.9	[22.6 - 27.4]	30.5	[27.5 - 33.6]	1.01
'PS996SPAdes.Assembly.fa'	Pseudomonas capsici Pc19-1	36.6	[33.3 - 40.1]	24.9	[22.6 - 27.4]	32.6	[29.7 - 35.7]	0.97
'PS1051SPAdes.Assembly.fa'	Pseudomonas cichorii ATCC 10857	32.2	[28.8 - 35.8]	24.8	[22.4 - 27.2]	29.4	[26.5 - 32.5]	1.05
'PS1079SPAdes.Assembly.fa'	Pseudomonas cichorii ATCC 10857	32.2	[28.8 - 35.8]	24.8	[22.4 - 27.2]	29.4	[26.5 - 32.5]	1.05
'PS1050SPAdes.Assembly.fa'	Pseudomonas cichorii ATCC 10857	32.2	[28.9 - 35.8]	24.8	[22.4 - 27.2]	29.4	[26.5 - 32.5]	1.06
'PS991SPAdes.Assembly.fa'	Pseudomonas capsici Pc19-1	35.8	[32.4 - 39.3]	24.8	[22.5 - 27.3]	32	[29.1 - 35.1]	0.97
'PS1076SPAdes.Assembly.fa'	Pseudomonas cichorii ATCC 10857	32.7	[29.3 - 36.3]	24.8	[22.4 - 27.2]	29.7	[26.8 - 32.8]	1.17
'PS1042SPAdes.Assembly.fa'	Pseudomonas cichorii ATCC 10857	32.2	[28.9 - 35.8]	24.8	[22.4 - 27.2]	29.4	[26.5 - 32.5]	1.06
'PS1046SPAdes.Assembly.fa'	Pseudomonas cichorii ATCC 10857	32.2	[28.8 - 35.8]	24.8	[22.4 - 27.2]	29.4	[26.5 - 32.5]	1.05
'PS990SPAdes.Assembly.fa'	Pseudomonas capsici Pc19-1	35.9	[32.5 - 39.4]	24.8	[22.5 - 27.3]	32.1	[29.2 - 35.2]	0.98
'PS992SPAdes.Assembly.fa'	Pseudomonas capsici Pc19-1	35.4	[32.0 - 38.9]	24.8	[22.5 - 27.3]	31.7	[28.8 - 34.8]	0.76
'PS988SPAdes.Assembly.fa'	Pseudomonas capsici Pc19-1	32.4	[29.0 - 35.9]	24.8	[22.5 - 27.3]	29.5	[26.6 - 32.6]	0.94
'PS1054SPAdes.Assembly.fa'	Pseudomonas cichorii ATCC 10857	32.3	[28.9 - 35.9]	24.8	[22.4 - 27.2]	29.4	[26.5 - 32.5]	1.09
'PS1052SPAdes.Assembly.fa'	Pseudomonas cichorii ATCC 10857	32.2	[28.9 - 35.8]	24.8	[22.4 - 27.2]	29.4	[26.5 - 32.5]	1.06
'PS1078SPAdes.Assembly.fa'	Pseudomonas cichorii ATCC 10857	32.2	[28.9 - 35.8]	24.8	[22.4 - 27.2]	29.4	[26.5 - 32.5]	1.06
'PS1045SPAdes.Assembly.fa'	Pseudomonas cichorii ATCC 10857	32.5	[29.2 - 36.1]	24.8	[22.4 - 27.2]	29.6	[26.7 - 32.7]	1.14
'PS1047SPAdes.Assembly.fa'	Pseudomonas cichorii ATCC 10857	32.2	[28.8 - 35.8]	24.8	[22.4 - 27.2]	29.4	[26.5 - 32.5]	1.05
'PS1077SPAdes.Assembly.fa'	Pseudomonas cichorii ATCC 10857	32.7	[29.3 - 36.3]	24.8	[22.4 - 27.2]	29.7	[26.8 - 32.8]	1.17
'PS992SPAdes.Assembly.fa'	Pseudomonas cichorii ATCC 10857	34.8	[31.4 - 38.3]	24.8	[22.5 - 27.3]	31.3	[28.3 - 34.4]	1.08
'PS1008SPAdes.Assembly.fa'	Pseudomonas capsici Pc19-1	31.7	[28.3 - 35.3]	24.8	[22.5 - 27.3]	29	[26.1 - 32.1]	0.84
'PS1043SPAdes.Assembly.fa'	Pseudomonas cichorii ATCC 10857	32.2	[28.8 - 35.8]	24.8	[22.4 - 27.2]	29.4	[26.5 - 32.5]	1.07
'PS1053SPAdes.Assembly.fa'	Pseudomonas lijiangensis LJ2	33.3	[29.9 - 36.8]	24.8	[22.5 - 27.3]	30.2	[27.2 - 33.3]	0.73
'PS1049SPAdes.Assembly.fa'	Pseudomonas cichorii ATCC 10857	32.2	[28.8 - 35.8]	24.8	[22.4 - 27.2]	29.4	[26.5 - 32.5]	1.06
'PS1044SPAdes.Assembly.fa'	Pseudomonas cichorii ATCC 10857	32	[28.7 - 35.6]	24.8	[22.4 - 27.2]	29.3	[26.3 - 32.4]	1.02
'PS1048SPAdes.Assembly.fa'	Pseudomonas cichorii ATCC 10857	32.7	[29.3 - 36.2]	24.8	[22.4 - 27.2]	29.7	[26.8 - 32.8]	1.17
'PS1089SPAdes.Assembly.fa'	Pseudomonas capsici Pc19-1	33.1	[29.7 - 36.7]	24.7	[22.4 - 27.2]	30	[27.1 - 33.1]	0.79
'PS1082SPAdes.Assembly.fa'	Pseudomonas cichorii ATCC 10857	33	[29.7 - 36.6]	24.7	[22.4 - 27.2]	30	[27.1 - 33.1]	1.1
'PS1089SPAdes.Assembly.fa'	Pseudomonas cichorii ATCC 10857	33	[29.7 - 36.6]	24.7	[22.4 - 27.2]	30	[27.1 - 33.1]	1.1
'PS1078SPAdes.Assembly.fa'	Pseudomonas capsici Pc19-1	32.9	[29.5 - 36.5]	24.7	[22.4 - 27.2]	29.9	[27.0 - 33.0]	0.75
'PS1048SPAdes.Assembly.fa'	Pseudomonas capsici Pc19-1	33.3	[29.9 - 36.8]	24.7	[22.4 - 27.2]	30.2	[27.2 - 33.3]	0.86
'PS989SPAdes.Assembly.fa'	Pseudomonas lijiangensis LJ2	33	[29.6 - 36.5]	24.7	[22.4 - 27.2]	29.9	[27.0 - 33.0]	0.61
'PS1085SPAdes.Assembly.fa'	Pseudomonas cichorii ATCC 10857	33	[29.7 - 36.6]	24.7	[22.4 - 27.2]	30	[27.1 - 33.1]	1.1
'PS1045SPAdes.Assembly.fa'	Pseudomonas capsici Pc19-1	33.3	[29.9 - 36.8]	24.7	[22.4 - 27.2]	30.1	[27.2 - 33.2]	0.83
'PS1053SPAdes.Assembly.fa'	Pseudomonas cichorii ATCC 10857	32.2	[28.9 - 35.8]	24.7	[22.4 - 27.1]	29.4	[26.5 - 32.5]	0.99
'PS1052SPAdes.Assembly.fa'	Pseudomonas capsici Pc19-1	32.9	[29.5 - 36.5]	24.7	[22.4 - 27.2]	29.9	[27.0 - 33.0]	0.75
'PS1003SPAdes.Assembly.fa'	Pseudomonas capsici Pc19-1	32.8	[29.4 - 36.3]	24.7	[22.4 - 27.2]	29.8	[26.9 - 32.9]	0.95
'PS988SPAdes.Assembly.fa'	Pseudomonas cichorii ATCC 10857	32.7	[29.3 - 36.2]	24.7	[22.4 - 27.2]	29.7	[26.8 - 32.8]	1.25
'PS1008SPAdes.Assembly.fa'	Pseudomonas cichorii ATCC 10857	32.2	[28.8 - 35.7]	24.7	[22.4 - 27.2]	29.3	[26.4 - 32.4]	1.15
'PS1047SPAdes.Assembly.fa'	Pseudomonas capsici Pc19-1	32.9	[29.5 - 36.5]	24.7	[22.4 - 27.2]	29.9	[27.0 - 33.0]	0.74
'PS995SPAdes.Assembly.fa'	Pseudomonas cichorii ATCC 10857	32.8	[29.4 - 36.3]	24.7	[22.4 - 27.2]	29.8	[26.9 - 32.9]	1.26
'PS1077SPAdes.Assembly.fa'	Pseudomonas capsici Pc19-1	33.3	[29.9 - 36.8]	24.7	[22.4 - 27.2]	30.2	[27.2 - 33.3]	0.86
'PS1054SPAdes.Assembly.fa'	Pseudomonas capsici Pc19-1	33	[29.6 - 36.5]	24.7	[22.4 - 27.2]	29.9	[27.0 - 33.0]	0.78
'PS1079SPAdes.Assembly.fa'	Pseudomonas capsici Pc19-1	32.9	[29.5 - 36.5]	24.7	[22.4 - 27.2]	29.9	[27.0 - 33.0]	0.74
'PS995SPAdes.Assembly.fa'	Pseudomonas capsici Pc19-1	32.7	[29.3 - 36.2]	24.7	[22.4 - 27.2]	29.7	[26.8 - 32.8]	0.95
'PS1042SPAdes.Assembly.fa'	Pseudomonas capsici Pc19-1	32.9	[29.5 - 36.5]	24.7	[22.4 - 27.2]	29.9	[27.0 - 33.0]	0.75
'PS1051SPAdes.Assembly.fa'	Pseudomonas capsici Pc19-1	32.9	[29.5 - 36.5]	24.7	[22.4 - 27.2]	29.9	[27.0 - 33.0]	0.74
'PS987SPAdes.Assembly.fa'	Pseudomonas cichorii ATCC 10857	32.8	[29.4 - 36.3]	24.7	[22.4 - 27.2]	29.8	[26.8 - 32.9]	1.26
'PS1046SPAdes.Assembly.fa'	Pseudomonas capsici Pc19-1	32.8	[29.5 - 36.4]	24.7	[22.4 - 27.2]	29.8	[26.9 - 32.9]	0.74
'PS1053SPAdes.Assembly.fa'	Pseudomonas capsici Pc19-1	32.4	[29.0 - 36.0]	24.7	[22.4 - 27.1]	29.5	[26.6 - 32.6]	0.67
'PS1049SPAdes.Assembly.fa'	Pseudomonas capsici Pc19-1	32.9	[29.5 - 36.5]	24.7	[22.4 - 27.2]	29.9	[27.0 - 33.0]	0.75
'PS1094SPAdes.Assembly.fa'	Pseudomonas cichorii ATCC 10857	33	[29.7 - 36.6]	24.7	[22.4 - 27.2]	30	[27.1 - 33.1]	1.1
'PS1005SPAdes.Assembly.fa'	Pseudomonas cichorii ATCC 10857	32.9	[29.5 - 36.5]	24.7	[22.4 - 27.2]	29.9	[26.9 - 33.0]	1.27
'PS1041SPAdes.Assembly.fa'	Pseudomonas lijiangensis LJ2	33.4	[30.0 - 37.0]	24.7	[22.4 - 27.2]	30.3	[27.3 - 33.4]	0.74
'PS1094SPAdes.Assembly.fa'	Pseudomonas capsici Pc19-1	33.1	[29.7 - 36.7]	24.7	[22.4 - 27.2]	30	[27.1 - 33.1]	0.79
'PS1090SPAdes.Assembly.fa'	Pseudomonas cichorii ATCC 10857	33	[29.7 - 36.6]	24.7	[22.4 - 27.2]	30	[27.1 - 33.1]	1.1
'PS1003SPAdes.Assembly.fa'	Pseudomonas cichorii ATCC 10857	32.8	[29.4 - 36.3]	24.7	[22.4 - 27.2]	29.8	[26.9 - 32.9]	1.27
'PS1004SPAdes.Assembly.fa'	Pseudomonas cichorii ATCC 10857	32.8	[29.4 - 36.3]	24.7	[22.4 - 27.2]	29.8	[26.9 - 32.9]	1.26
'PS1050SPAdes.Assembly.fa'	Pseudomonas capsici Pc19-1	32.9	[29.5 - 36.5]	24.7	[22.4 - 27.2]	29.9	[27.0 - 33.0]	0.75
'PS1038SPAdes.Assembly.fa'	Pseudomonas cichorii ATCC 10857	32.9	[29.5 - 36.4]	24.7	[22.4 - 27.2]	29.9	[26.9 - 33.0]	1.06
'PS1093SPAdes.Assembly.fa'	Pseudomonas cichorii ATCC 10857	33	[29.7 - 36.6]	24.7	[22.4 - 27.2]	30	[27.1 - 33.1]	1.1
'PS1082SPAdes.Assembly.fa'	Pseudomonas capsici Pc19-1	33.1	[29.7 - 36.7]	24.7	[22.4 - 27.2]	30	[27.1 - 33.1]	0.79
'PS1076SPAdes.Assembly.fa'	Pseudomonas capsici Pc19-1	33.3	[29.9 - 36.8]	24.7	[22.4 - 27.2]	30.2	[27.2 - 33.3]	0.86
'PS1043SPAdes.Assembly.fa'	Pseudomonas capsici Pc19-1	32.8	[29.4 - 36.4]	24.7	[22.4 - 27.2]	29.8	[26.9 - 32.9]	0.75
'PS1044SPAdes.Assembly.fa'	Pseudomonas capsici Pc19-1	32.6	[29.3 - 36.2]	24.7	[22.4 - 27.2]	29.7	[26.8 - 32.8]	0.7
'PS1090SPAdes.Assembly.fa'	Pseudomonas capsici Pc19-1	33.1	[29.7 - 36.6]	24.7	[22.4 - 27.2]	30	[27.1 - 33.1]	0.79
'PS1093SPAdes.Assembly.fa'	Pseudomonas capsici Pc19-1	33.1	[29.7 - 36.6]	24.7	[22.4 - 27.2]	30	[27.1 - 33.1]	0.79
'PS1074SPAdes.Assembly.fa'	Pseudomonas capsici Pc19-1	32.8	[29.4 - 36.3]	24.7	[22.4 - 27.2]	29.8	[26.9 - 32.9]	0.95
'PS1074SPAdes.Assembly.fa'	Pseudomonas cichorii ATCC 10857	32.8	[29.4 - 36.4]	24.7	[22.4 - 27.2]	29.8	[26.9 - 32.9]	1.27
'PS1004SPAdes.Assembly.fa'	Pseudomonas capsici Pc19-1	32.7	[29.3 - 36.2]	24.7	[22.4 - 27.2]	29.7	[26.8 - 32.8]	0.95
'PS1085SPAdes.Assembly.fa'	Pseudomonas capsici Pc19-1	33.1	[29.7 - 36.7]	24.7	[22.4 - 27.2]	30	[27.1 - 33.1]	0.79
'PS987SPAdes.Assembly.fa'	Pseudomonas capsici Pc19-1	32.6	[29.3 - 36.2]	24.7	[22.4 - 27.2]	29.7	[26.8 - 32.8]	0.95
'PS1005SPAdes.Assembly.fa'	Pseudomonas capsici Pc19-1	32.8	[29.4 - 36.3]	24.7	[22.4 - 27.2]	29.8	[26.9 - 32.9]	0.95
'PS1038SPAdes.Assembly.fa'	Pseudomonas capsici Pc19-1	33.1	[29.7 - 36.6]	24.7	[22.4 - 27.2]	30	[27.1 - 33.1]	0.75
'PS1084SPAdes.Assembly.fa'	Pseudomonas cichorii ATCC 10857	32.7	[29.3 - 36.3]	24.6	[22.3 - 27.1]	29.7	[26.8 - 32.8]	1.2
'PS1095SPAdes.Assembly.fa'	Pseudomonas cichorii ATCC 10857	32.7	[29.3 - 36.3]	24.6	[22.3 - 27.1]	29.7	[26.8 - 32.8]	1.2
'PS989SPAdes.Assembly.fa'	Pseudomonas capsici Pc19-1	32.3	[28.9 - 35.9]	24.6	[22.2 - 27.0]	29.4	[26.5 - 32.5]	0.55
'PS1086SPAdes.Assembly.fa'	Pseudomonas cichorii ATCC 10857	32.7	[29.3 - 36.3]	24.6	[22.3 - 27.1]	29.7	[26.8 - 32.8]	1.2
'PS1041SPAdes.Assembly.fa'	Pseudomonas cichorii ATCC 10857	32.1	[28.7 - 35.7]	24.6	[22.3 - 27.1]	29.3	[26.3 - 32.4]	0.99
'PS1083SPAdes.Assembly.fa'	Pseudomonas cichorii ATCC 10857	32.7	[29.3 - 36.3]	24.6	[22.3 - 27.1]	29.7	[26.8 - 32.8]	1.2
'PS989SPAdes.Assembly.fa'	Pseudomonas cichorii ATCC 10857	31.8	[28.4 - 35.3]	24.6	[22.3 - 27.1]	29	[26.1 - 32.1]	0.86
'PS1041SPAdes.Assembly.fa'	Pseudomonas capsici Pc19-1	32.9	[29.6 - 36.5]	24.5	[22.2 - 27.0]	29.9	[26.9 - 33.0]	0.68
'PS1005SPAdes.Assembly.fa'	Pseudomonas ovata F51T	23.3	[20.0 - 26.9]	23.9	[21.6 - 26.3]	22.3	[19.5 - 25.4]	2.55
'PS1042SPAdes.Assembly.fa'	Pseudomonas ovata F51T	23.1	[19.8 - 26.7]	23.9	[21.6 - 26.4]	22.2	[19.4 - 25.2]	2.75
'PS1047SPAdes.Assembly.fa'	Pseudomonas ovata F51T	23.1	[19.8 - 26.7]	23.9	[21.6 - 26.4]	22.1	[19.3 - 25.2]	2.76
'PS1074SPAdes.Assembly.fa'	Pseudomonas ovata F51T	23.3	[20.0 - 26.9]	23.9	[21.6 - 26.3]	22.3	[19.5 - 25.4]	2.55
'PS1046SPAdes.Assembly.fa'	Pseudomonas ovata F51T	23.1	[19.8 - 26.7]	23.9	[21.6 - 26.4]	22.1	[19.3 - 25.2]	2.76
'PS1078SPAdes.Assembly.fa'	Pseudomonas ovata F51T	23.1	[19.8 - 26.7]	23.9	[21.6 - 26.4]	22.2	[19.4 - 25.2]	2.75
'PS1050SPAdes.Assembly.fa'	Pseudomonas ovata F51T	23.1	[19.8 - 26.7]	23.9	[21.6 - 26.4]	22.2	[19.4 - 25.2]	2.75
'PS1049SPAdes.Assembly.fa'	Pseudomonas ovata F51T	23.1	[19.8 - 26.7]	23.9	[21.6 - 26.4]	22.2	[19.4 - 25.2]	2.75
'PS1051SPAdes.Assembly.fa'	Pseudomonas ovata F51T	23.1	[19.8 - 26.7]	23.9	[21.6 - 26.4]	22.1	[19.3 - 25.2]	2.76
'PS1079SPAdes.Assembly.fa'	Pseudomonas ovata F51T	23.1	[19.8 - 26.7]	23.9	[21.6 - 26.4]	22.2	[19.3 - 25.2]	2.76
'PS1003SPAdes.Assembly.fa'	Pseudomonas ovata F51T	23.3	[20.0 - 26.9]	23.9	[21.6 - 26.3]	22.3	[19.5 - 25.4]	2.55
'PS1052SPAdes.Assembly.fa'	Pseudomonas ovata F51T	23.1	[19.8 - 26.7]	23.9	[21.6 - 26.4]	22.2	[19.4 - 25.2]	2.75
'PS1045SPAdes.Assembly.fa'	Pseudomonas ovata F51T	23.2	[19.9 - 26.9]	23.9	[21.6 - 26.4]	22.3	[19.5 - 25.3]	2.67
'PS993SPAdes.Assembly.fa'	Pseudomonas folii DOAB 1069	23.2	[19.9 - 26.8]	23.8	[21.5 - 26.3]	22.2	[19.4 - 25.3]	2.23
'PS992SPAdes.Assembly.fa'	Pseudomonas folii DOAB 1069	22.7	[19.4 - 26.4]	23.8	[21.5 - 26.2]	21.8	[19.0 - 24.9]	2.01
'PS1042SPAdes.Assembly.fa'	Pseudomonas folii DOAB 1069	22.1	[18.9 - 25.8]	23.7	[21.4 - 26.2]	21.4	[18.6 - 24.4]	1.99
'PS1005SPAdes.Assembly.fa'	Pseudomonas folii DOAB 1069	22.3	[19.1 - 26.0]	23.7	[21.4 - 26.1]	21.5	[18.7 - 24.6]	2.2
'PS1090SPAdes.Assembly.fa'	Pseudomonas folii DOAB 1069	21.9	[18.7 - 25.6]	23.7	[21.4 - 26.2]	21.2	[18.4 - 24.3]	2.03
'PS990SPAdes.Assembly.fa'	Pseudomonas folii DOAB 1069	23.1	[19.9 - 26.8]	23.7	[21.4 - 26.1]	22.2	[19.4 - 25.2]	2.22
'PS1004SPAdes.Assembly.fa'	Pseudomonas folii DOAB 1069	22.3	[19.1 - 26.0]	23.7	[21.4 - 26.1]	21.5	[18.7 - 24.6]	2.19
'PS1044SPAdes.Assembly.fa'	Pseudomonas folii DOAB 1069	22.1	[18.8 - 25.7]	23.7	[21.4 - 26.2]	21.3	[18.5 - 24.4]	1.95
'PS1045SPAdes.Assembly.fa'	Pseudomonas folii DOAB 1069	22.3	[19.0 - 25.9]	23.7	[21.4 - 26.2]	21.4	[18.7 - 24.5]	2.07
'PS1008SPAdes.Assembly.fa'	Pseudomonas folii DOAB 1069	22.2	[18.9 - 25.8]	23.7	[21.4 - 26.2]	21.4	[18.6 - 24.5]	2.08
'PS991SPAdes.Assembly.fa'	Pseudomonas folii DOAB 1069	23.3	[20.0 - 26.9]	23.7	[21.4 - 26.1]	22.3	[19.5 - 25.3]	2.21
'PS1089SPAdes.Assembly.fa'	Pseudomonas folii DOAB 1069	21.9	[18.7 - 25.6]	23.7	[21.4 - 26.2]	21.2	[18.4 - 24.3]	2.03
'PS1093SPAdes.Assembly.fa'	Pseudomonas folii DOAB 1069	21.9	[18.7 - 25.6]	23.7	[21.4 - 26.2]	21.2	[18.4 - 24.3]	2.03
'PS1003SPAdes.Assembly.fa'	Pseudomonas folii DOAB 1069	22.3	[19.1 - 26.0]	23.7	[21.4 - 26.1]	21.5	[18.7 - 24.6]	2.2
'PS951SPAdes.Assembly.fa'	Pseudomonas folii DOAB 1069	23.1	[19.8 - 26.7]	23.7	[21.4 - 26.2]	22.1	[19.3 - 25.2]	2.08
'PS1038SPAdes.Assembly.fa'	Pseudomonas ovata F51T	23.3	[20.0 - 27.0]	23.7	[21.4 - 26.2]	22.3	[19.5 - 25.4]	2.75
'PS1052SPAdes.Assembly.fa'	Pseudomonas folii DOAB 1069	22.1	[18.9 - 25.8]	23.7	[21.4 - 26.2]	21.4	[18.6 - 24.4]	2
'PS1047SPAdes.Assembly.fa'	Pseudomonas folii DOAB 1069	22.1	[18.9 - 25.8]	23.7	[21.4 - 26.2]	21.4	[18.6 - 24.4]	1.98
'PS1079SPAdes.Assembly.fa'	Pseudomonas folii DOAB 1069	22.1	[18.9 - 25.8]	23.7	[21.4 - 26.2]	21.4	[18.6 - 24.4]	1.98
'PS1043SPAdes.Assembly.fa'	Pseudomonas folii DOAB 1069	22.1	[18.9 - 25.8]	23.7	[21.4 - 26.1]	21.3	[18.6 - 24.4]	2
'PS1048SPAdes.Assembly.fa'	Pseudomonas folii DOAB 1069	22.3	[19.0 - 25.9]	23.7	[21.4 - 26.1]	21.5	[18.7 - 24.5]	2.1
'PS998SPAdes.Assembly.fa'	Pseudomonas folii DOAB 1069	23.3	[20.0 - 26.9]	23.7	[21.4 - 26.1]	22.3	[19.5 - 25.3]	2.1
'PS1054SPAdes.Assembly.fa'	Pseudomonas folii DOAB 1069	22.1	[18.9 - 25.8]	23.7	[21.4 - 26.2]	21.4	[18.6 - 24.4]	2.02
'PS1051SPAdes.Assembly.fa'	Pseudomonas folii DOAB 1069	22.1	[18.9 - 25.8]	23.7	[21.4 - 26.2]	21.4	[18.6 - 24.4]	1.98
'PS1076SPAdes.Assembly.fa'	Pseudomonas folii DOAB 1069	22.3	[19.0 - 25.9]	23.7	[21.4 - 26.1]	21.5	[18.7 - 24.5]	2.1
'PS995SPAdes.Assembly.fa'	Pseudomonas folii DOAB 1069	22.3	[19.1 - 26.0]	23.7	[21.4 - 26.1]	21.5	[18.7 - 24.6]	2.19
'PS987SPAdes.Assembly.fa'	Pseudomonas folii DOAB 1069	22.3	[19.1 - 26.0]	23.7	[21.4 - 26.1]	21.5	[18.7 - 24.6]	2.19
'PS1085SPAdes.Assembly.fa'	Pseudomonas folii DOAB 1069	21.9	[18.7 - 25.6]	23.7	[21.4 - 26.2]	21.2	[18.4 - 24.3]	2.03
'PS1094SPAdes.Assembly.fa'	Pseudomonas folii DOAB 1069	21.9	[18.7 - 25.6]	23.7	[21.4 - 26.2]	21.2	[18.4 - 24.3]	2.03
'PS1082SPAdes.Assembly.fa'	Pseudomonas folii DOAB 1069	21.9	[18.7 - 25.6]	23.7	[21.4 - 26.2]	21.2	[18.4 - 24.3]	2.03
'PS1038SPAdes.Assembly.fa'	Pseudomonas folii DOAB 1069	21.9	[18.6 - 25.5]	23.7	[21.4 - 26.2]	21.2	[18.4 - 24.2]	1.99
'PS1046SPAdes.Assembly.fa'	Pseudomonas folii DOAB 1069	22.1	[18.8 - 25.7]	23.7	[21.4 - 26.2]	21.3	[18.5 - 24.4]	1.99
'PS1078SPAdes.Assembly.fa'	Pseudomonas folii DOAB 1069	22.1	[18.9 - 25.8]	23.7	[21.4 - 26.2]	21.4	[18.6 - 24.4]	1.99
'PS996SPAdes.Assembly.fa'	Pseudomonas folii DOAB 1069	23.1	[19.8 - 26.7]	23.7	[21.4 - 26.2]	22.1	[19.3 - 25.2]	2.21
'PS1077SPAdes.Assembly.fa'	Pseudomonas folii DOAB 1069	22.3	[19.0 - 25.9]	23.7	[21.4 - 26.1]	21.5	[18.7 - 24.5]	2.1
'PS1074SPAdes.Assembly.fa'	Pseudomonas folii DOAB 1069	22.3	[19.1 - 26.0]	23.7	[21.4 - 26.1]	21.5	[18.7 - 24.6]	2.2
'PS1050SPAdes.Assembly.fa'	Pseudomonas folii DOAB 1069	22.1	[18.9 - 25.8]	23.7	[21.4 - 26.2]	21.4	[18.6 - 24.4]	1.99
'PS1049SPAdes.Assembly.fa'	Pseudomonas folii DOAB 1069	22.1	[18.9 - 25.8]	23.7	[21.4 - 26.2]	21.4	[18.6 - 24.4]	1.99
'PS1054SPAdes.Assembly.fa'	Pseudomonas ovata F51T	23	[19.7 - 26.6]	23.6	[21.3 - 26.1]	22	[19.2 - 25.1]	2.72
'PS1073SPAdes.Assembly.fa'	Pseudomonas avellanae BPIC 631	21.5	[18.3 - 25.2]	23.6	[21.3 - 26.1]	20.8	[18.1 - 23.9]	2.19
'PS1037SPAdes.Assembly.fa'	Pseudomonas avellanae BPIC 631	21.5	[18.3 - 25.2]	23.6	[21.3 - 26.1]	20.8	[18.1 - 23.9]	2.19
'PS1132SPAdes.Assembly.fa'	Pseudomonas folii DOAB 1069	22.5	[19.2 - 26.2]	23.6	[21.3 - 26.1]	21.7	[18.9 - 24.7]	2.04
'PS1072SPAdes.Assembly.fa'	Pseudomonas avellanae BPIC 631	21.5	[18.3 - 25.2]	23.6	[21.3 - 26.1]	20.8	[18.1 - 23.9]	2.19
'PS1039SPAdes.Assembly.fa'	Pseudomonas folii DOAB 1069	22.9	[19.6 - 26.6]	23.6	[21.3 - 26.1]	22	[19.2 - 25.1]	2.17
'PS1084SPAdes.Assembly.fa'	Pseudomonas folii DOAB 1069	22.8	[19.6 - 26.5]	23.5	[21.2 - 26.0]	21.9	[19.1 - 25.0]	2.13
'PS989SPAdes.Assembly.fa'	Pseudomonas ovata F51T	23.1	[19.8 - 26.7]	23.5	[21.2 - 25.9]	22.1	[19.3 - 25.2]	2.95
'PS1041SPAdes.Assembly.fa'	Pseudomonas folii DOAB 1069	22.7	[19.4 - 26.3]	23.5	[21.2 - 25.9]	21.7	[19.0 - 24.8]	1.92
'PS993SPAdes.Assembly.fa'	Pseudomonas caspiana FBF102	23.3	[20.0 - 26.9]	23.5	[21.2 - 26.0]	22.2	[19.4 - 25.3]	2.47
'PS1008SPAdes.Assembly.fa'	Pseudomonas caspiana FBF102	22.1	[18.9 - 25.8]	23.5	[21.2 - 25.9]	21.3	[18.5 - 24.4]	2.32
'PS1053SPAdes.Assembly.fa'	Pseudomonas folii DOAB 1069	22.6	[19.3 - 26.2]	23.5	[21.2 - 25.9]	21.7	[18.9 - 24.8]	1.92
'PS990SPAdes.Assembly.fa'	Pseudomonas caspiana FBF102	23.1	[19.8 - 26.7]	23.5	[21.2 - 25.9]	22.1	[19.3 - 25.2]	2.46
'PS1083SPAdes.Assembly.fa'	Pseudomonas folii DOAB 1069	22.8	[19.6 - 26.5]	23.5	[21.2 - 26.0]	21.9	[19.1 - 25.0]	2.13
[truncated: 2 more rows]

## Sheet: Data S5
DATA S5: INTER AND INTRASPECIES VARIATIONS IN THE COMPONENTS OF THE TYPE THREE SECRETION SYSTEM
Isolate	Taxonomy	hrcC	hrcJ	hrcN	hrcQa	hrcQb	hrcR	hrcS	hrcT	hrcU	hrcV	hrpB	hrpD	hrpE	hrpF	hrpG	hrpJ	hrpL	hrpO	hrpP	hrpQ	hrpR	hrpS	hrpT	hrpV	shcA	shcE	shcM			avrE1	avrPm1	hopA1	hopaa1	hopAB1	hopAC1	hopAE1	hopAF1	hopAG1	hopAH1	hopAH2	hopAI1	hopAJ2	hopAK1	hopAN1	hopAW1	hopB1	hopH1	hopI1
PS987	P. syringae pv. syringae
PS995
ps1003
PS1004
ps1005
PS1038
PS1042
PS1043
PS1044
ps1045
ps1046
ps1047
ps1048
PS1049
PS1050
PS1051
PS1052
PS1054
PS1074
PS1076
PS1077
PS1078
PS1079
PS1082
PS1085
PS1089
PS1090
PS1093
PS1094
PS1146
PS1147
PS1166
PS1167
PS1168
PS1169
PS989	P. syringae
ps1041
PS1053
PS1132	A
PS133
PS988
PS1008
PS1083
PS1084	P. cerasi
ps1086
PS1095
ps951	P. viridiflava
ps990
ps991
ps992
ps993
ps996
ps998
PS1039
PS1134
PS1136
ps1137
[truncated: 3 more columns]
